# Supplementary material for: MnBa2(HPO4)2(H2PO4)2
Source: Acta Crystallogr Sect E Struct Rep Online. 2012 May 26;68(Pt 6):i49. doi: 10.1107/S1600536812022775 (PMC3379057; doi:10.1107/S1600536812022775)
Supplement: Supplementary file 1 [file e-68-00i49-sup1.cif]

##############################################################################
#                                                                            #
# This CIF contains the data in a paper accepted for publication in          #
# Acta Crystallographica Section E. It conforms to the requirements of       #
# Notes for Authors for Acta Crystallographica Section E, and has been       #
# peer reviewed under the auspices of the IUCr Commission on Journals.       #
#                                                                            #
# Full details of the Crystallographic Information File format               #
# are given in the paper "The Crystallographic Information File (CIF):       #
# a New Standard Archive File for Crystallography" by S. R. Hall, F. H.      #
# Allen and I. D. Brown [Acta Cryst. (1991), A47, 655-685].                  #
#                                                                            #
# The current version of the core CIF dictionary is obtainable from          #
# ftp://ftp.iucr.org/pub/cif_core.dic.                                       #
#                                                                            #
# Software is freely available for graphical display of the structure(s)     #
# in this CIF. For information consult the CIF software page                 #
# http://www.iucr.org/resources/cif/software.                                #
#                                                                            #
# This file may be used for bona fide research purposes within the           #
# scientific community so long as proper attribution is given to the journal # 
# article from which it was obtained.                                        #
#                                                                            #
##############################################################################
data_I
_audit_creation_method     SHELXL-97
_chemical_name_systematic
;
manganese(II) dibarium bis(hydrogenphosphate)
bis(dihydrogenphosphate)
;
_chemical_name_common     ?
_chemical_formula_moiety     ?
_chemical_formula_sum     'Ba2 H6 Mn O16 P4'
_chemical_formula_iupac     'Mn Ba2 (H P O4)2 (H2 P O4)2'
_chemical_formula_weight     715.55
_chemical_melting_point     ?
_symmetry_cell_setting     monoclinic
_symmetry_space_group_name_H-M     'P 21/c'
_symmetry_space_group_name_Hall     '-P 2ybc'
loop_
    _symmetry_equiv_pos_as_xyz
    'x, y, z'
    '-x, y+1/2, -z+1/2'
    '-x, -y, -z'
    'x, -y-1/2, z-1/2'
_cell_length_a     5.4168(10)
_cell_length_b     10.1048(19)
_cell_length_c     12.183(2)
_cell_angle_alpha     90.00
_cell_angle_beta     100.199(3)
_cell_angle_gamma     90.00
_cell_volume     656.3(2)
_cell_formula_units_Z     2
_cell_measurement_reflns_used     3807
_cell_measurement_theta_min     2.64
_cell_measurement_theta_max     28.21
_cell_measurement_temperature     173(2)
_exptl_crystal_description     'prism'
_exptl_crystal_colour     'light pink'
_exptl_crystal_size_max     0.25
_exptl_crystal_size_mid     0.22
_exptl_crystal_size_min     0.08
_exptl_crystal_density_diffrn     3.621
_exptl_crystal_density_meas     ?
_exptl_crystal_density_method     'not measured'
_exptl_crystal_F_000     662
_exptl_absorpt_coefficient_mu     7.461
_exptl_absorpt_correction_type     multi-scan
_exptl_absorpt_process_details     '(SADABS; Bruker, 2001)'
_exptl_absorpt_correction_T_min     0.2571
_exptl_absorpt_correction_T_max     0.5867
_exptl_special_details
;
;
_diffrn_ambient_temperature     173(2)
_diffrn_radiation_type     MoK\a
_diffrn_radiation_wavelength     0.71073
_diffrn_radiation_source     'fine-focus sealed tube'
_diffrn_radiation_monochromator     graphite
_diffrn_measurement_device_type     'Bruker SMART CCD area-detector'
_diffrn_measurement_method
       '1265 images,\f=0, 90, 180 degree, and \D\w=0.3 degree, \c= 54.74 degree'
_diffrn_detector_area_resol_mean     .
_diffrn_reflns_number     3807
_diffrn_reflns_av_R_equivalents     0.0207
_diffrn_reflns_av_sigmaI/netI     0.0249
_diffrn_reflns_theta_min     2.64
_diffrn_reflns_theta_max     28.21
_diffrn_reflns_theta_full     27.50
_diffrn_measured_fraction_theta_max     0.935
_diffrn_measured_fraction_theta_full     0.982
_diffrn_reflns_limit_h_min     -7
_diffrn_reflns_limit_h_max     7
_diffrn_reflns_limit_k_min     -13
_diffrn_reflns_limit_k_max     8
_diffrn_reflns_limit_l_min     -15
_diffrn_reflns_limit_l_max     13
_diffrn_standards_number     0
_diffrn_standards_interval_count     .
_diffrn_standards_interval_time     .
_diffrn_standards_decay_%     .
_refine_special_details
;
Refinement of <i>F</i>^2^ against ALL reflections. The weighted <i>R</i>-factor
<i>wR</i> and goodness of fit <i>S</i> are based on <i>F</i>^2^, conventional
<i>R</i>-factors <i>R</i> are based on <i>F</i>, with <i>F</i> set to zero for
negative <i>F</i>^2^. The threshold expression of <i>F</i>^2^ >
\s(<i>F</i>^2^) is used only for calculating <i>R</i>-factors(gt) <i>etc</i>.
and is not relevant to the choice of reflections for refinement.
<i>R</i>-factors based on <i>F</i>^2^ are statistically about twice as large
as those based on <i>F</i>, and <i>R</i>- factors based on ALL data will be
even larger.
;
_reflns_number_total     1515
_reflns_number_gt     1491
_reflns_threshold_expression     I>2sigma(I)
_refine_ls_structure_factor_coef     Fsqd
_refine_ls_matrix_type     full
_refine_ls_R_factor_all     0.0253
_refine_ls_R_factor_gt     0.0245
_refine_ls_wR_factor_gt     0.0741
_refine_ls_wR_factor_ref     0.0750
_refine_ls_goodness_of_fit_ref     1.041
_refine_ls_restrained_S_all     1.040
_refine_ls_number_reflns     1515
_refine_ls_number_parameters     116
_refine_ls_number_restraints     1
_refine_ls_hydrogen_treatment     refall
_refine_ls_weighting_scheme     calc
_refine_ls_weighting_details
         'calc w=1/[\s^2^(Fo^2^)+(0.0530P)^2^+1.2855P] where P=(Fo^2^+2Fc^2^)/3'
_atom_sites_solution_hydrogens     difmap
_atom_sites_solution_primary     direct
_atom_sites_solution_secondary     difmap
_refine_ls_shift/su_max     0.000
_refine_ls_shift/su_mean     0.000
_refine_diff_density_max     0.882
_refine_diff_density_min     -1.034
_refine_ls_extinction_method     none
_refine_ls_extinction_coef     ?
loop_
    _atom_type_symbol
    _atom_type_description
    _atom_type_scat_dispersion_real
    _atom_type_scat_dispersion_imag
    _atom_type_scat_source
    'O' 'O' 0.0106 0.0060
                         'International Tables Vol C Tables 4.2.6.8 and 6.1.1.4'
    'P' 'P' 0.1023 0.0942
                         'International Tables Vol C Tables 4.2.6.8 and 6.1.1.4'
    'Mn' 'Mn' 0.3368 0.7283
                         'International Tables Vol C Tables 4.2.6.8 and 6.1.1.4'
    'Ba' 'Ba' -0.3244 2.2819
                         'International Tables Vol C Tables 4.2.6.8 and 6.1.1.4'
    'H' 'H' 0.0000 0.0000
                         'International Tables Vol C Tables 4.2.6.8 and 6.1.1.4'
_computing_data_collection     'SMART (Bruker, 2001)'
_computing_cell_refinement     'SAINT (Bruker, 2001)'
_computing_data_reduction     'SAINT (Bruker, 2001)'
_computing_structure_solution     'SHELXS97 (Sheldrick, 2008)'
_computing_structure_refinement     'SHELXL97 (Sheldrick, 2008)'
_computing_molecular_graphics
                           'DIAMOND (Brandenburg, 2011) and ATOMS (Dowty, 2004)'
_computing_publication_material     'SHELXL97 (Sheldrick, 2008)'
loop_
    _atom_site_type_symbol
    _atom_site_label
    _atom_site_fract_x
    _atom_site_fract_y
    _atom_site_fract_z
    _atom_site_U_iso_or_equiv
    _atom_site_adp_type
    _atom_site_calc_flag
    _atom_site_refinement_flags
    _atom_site_occupancy
    _atom_site_symmetry_multiplicity
    _atom_site_disorder_assembly
    _atom_site_disorder_group
    Ba Ba1 0.63461(4) 0.35046(2) 0.322960(18) 0.00907(12) Uani d . 1 1 . .
    Mn Mn1 0.5000 0.0000 0.5000 0.00694(18) Uani d S 1 2 . .
    P P1 0.91926(18) 0.01271(9) 0.30714(8) 0.0065(2) Uani d . 1 1 . .
    P P2 0.26314(18) 0.30069(10) 0.55243(8) 0.0072(2) Uani d . 1 1 . .
    O O1 0.6833(5) 0.0118(3) 0.3582(2) 0.0111(6) Uani d . 1 1 . .
    O O2 0.8498(5) 0.0497(3) 0.6203(2) 0.0104(5) Uani d . 1 1 . .
    O O3 0.4241(5) 0.2178(3) 0.4898(2) 0.0098(5) Uani d . 1 1 . .
    O O4 0.3420(5) 0.3043(3) 0.6778(2) 0.0121(6) Uani d . 1 1 . .
    O O5 0.8762(5) -0.0571(3) 0.1943(2) 0.0104(6) Uani d . 1 1 . .
    O O6 0.9749(6) 0.1640(3) 0.2869(3) 0.0113(6) Uani d . 1 1 . .
    O O7 0.2616(5) 0.4494(3) 0.5130(2) 0.0103(5) Uani d . 1 1 . .
    O O8 -0.0222(5) 0.2624(3) 0.5203(2) 0.0104(5) Uani d D 1 1 . .
    H H1 1.093(15) 0.168(6) 0.258(7) 0.038(11) Uiso d . 1 1 . .
    H H2 0.211(13) 0.479(7) 0.439(6) 0.038(11) Uiso d . 1 1 . .
    H H3 -0.065(13) 0.197(5) 0.550(5) 0.038(11) Uiso d D 1 1 . .
loop_
    _atom_site_aniso_label
    _atom_site_aniso_U_11
    _atom_site_aniso_U_22
    _atom_site_aniso_U_33
    _atom_site_aniso_U_12
    _atom_site_aniso_U_13
    _atom_site_aniso_U_23
    Ba1 0.00826(17) 0.01023(17) 0.00887(16) -0.00059(7) 0.00195(10) -0.00110(7)
    Mn1 0.0076(4) 0.0059(4) 0.0078(4) -0.0006(3) 0.0029(3) -0.0002(3)
    P1 0.0079(5) 0.0046(4) 0.0074(4) 0.0003(3) 0.0026(3) -0.0002(3)
    P2 0.0083(5) 0.0058(4) 0.0080(4) 0.0005(3) 0.0027(3) 0.0001(3)
    O1 0.0105(14) 0.0141(14) 0.0099(13) 0.0013(11) 0.0047(11) 0.0026(11)
    O2 0.0078(13) 0.0084(13) 0.0140(13) 0.0005(10) -0.0007(10) -0.0007(10)
    O3 0.0120(14) 0.0076(13) 0.0107(13) 0.0008(10) 0.0043(10) -0.0006(10)
    O4 0.0113(14) 0.0143(16) 0.0103(14) 0.0010(11) 0.0007(11) 0.0005(10)
    O5 0.0144(15) 0.0082(13) 0.0087(12) 0.0008(10) 0.0025(10) -0.0018(10)
    O6 0.0145(16) 0.0090(13) 0.0120(14) -0.0006(10) 0.0064(12) -0.0016(10)
    O7 0.0139(14) 0.0050(12) 0.0119(13) -0.0005(10) 0.0016(11) -0.0008(10)
    O8 0.0110(14) 0.0102(13) 0.0104(13) -0.0022(11) 0.0029(10) 0.0036(10)
_geom_special_details
;
All e.s.d.'s (except the e.s.d. in the dihedral angle between two l.s. planes)
are estimated using the full covariance matrix. The cell e.s.d.'s are taken
into account individually in the estimation of e.s.d.'s in distances, angles
and torsion angles; correlations between e.s.d.'s in cell parameters are only
used when they are defined by crystal symmetry. An approximate (isotropic)
treatment of cell e.s.d.'s is used for estimating e.s.d.'s involving l.s.
planes.
;
loop_
    _geom_bond_atom_site_label_1
    _geom_bond_atom_site_label_2
    _geom_bond_site_symmetry_2
    _geom_bond_distance
    _geom_bond_publ_flag
    Ba1 O4 4_565 2.663(3) no
    Ba1 O6 . 2.726(3) no
    Ba1 O7 3_666 2.829(3) no
    Ba1 O3 . 2.837(3) no
    Ba1 O5 2_755 2.852(3) no
    Ba1 O5 2_655 2.892(3) no
    Ba1 O8 1_655 2.906(3) no
    Ba1 O1 2_655 3.025(3) no
    Ba1 O2 4_565 3.081(3) no
    Mn1 O1 3_656 2.142(3) no
    Mn1 O1 . 2.142(3) no
    Mn1 O2 . 2.238(3) no
    Mn1 O2 3_656 2.238(3) no
    Mn1 O3 . 2.238(3) no
    Mn1 O3 3_656 2.238(3) no
    P1 O1 . 1.518(3) no
    P1 O5 . 1.526(3) no
    P1 O2 3_756 1.534(3) no
    P1 O6 . 1.586(3) no
    P2 O3 . 1.510(3) no
    P2 O4 . 1.512(3) no
    P2 O8 . 1.574(3) no
    P2 O7 . 1.577(3) no
loop_
    _geom_angle_atom_site_label_1
    _geom_angle_atom_site_label_2
    _geom_angle_atom_site_label_3
    _geom_angle_site_symmetry_1
    _geom_angle_site_symmetry_3
    _geom_angle
    _geom_angle_publ_flag
    O4 Ba1 O6 4_565 . 80.03(9) no
    O4 Ba1 O7 4_565 3_666 155.43(9) no
    O6 Ba1 O7 . 3_666 123.55(9) no
    O4 Ba1 O3 4_565 . 86.04(8) no
    O6 Ba1 O3 . . 99.08(9) no
    O7 Ba1 O3 3_666 . 83.49(8) no
    O4 Ba1 O5 4_565 2_755 126.50(8) no
    O6 Ba1 O5 . 2_755 63.30(9) no
    O7 Ba1 O5 3_666 2_755 75.33(8) no
    O3 Ba1 O5 . 2_755 134.74(8) no
    O4 Ba1 O5 4_565 2_655 72.07(9) no
    O6 Ba1 O5 . 2_655 151.29(9) no
    O7 Ba1 O5 3_666 2_655 83.60(8) no
    O3 Ba1 O5 . 2_655 72.78(8) no
    O5 Ba1 O5 2_755 2_655 141.11(11) no
    O4 Ba1 O8 4_565 1_655 126.01(9) no
    O6 Ba1 O8 . 1_655 64.53(9) no
    O7 Ba1 O8 3_666 1_655 67.45(8) no
    O3 Ba1 O8 . 1_655 62.73(8) no
    O5 Ba1 O8 2_755 1_655 72.22(8) no
    O5 Ba1 O8 2_655 1_655 128.50(8) no
    O4 Ba1 O1 4_565 2_655 68.71(9) no
    O6 Ba1 O1 . 2_655 124.66(9) no
    O7 Ba1 O1 3_666 2_655 98.43(8) no
    O3 Ba1 O1 . 2_655 121.91(8) no
    O5 Ba1 O1 2_755 2_655 100.73(8) no
    O5 Ba1 O1 2_655 2_655 50.17(8) no
    O8 Ba1 O1 1_655 2_655 165.22(8) no
    O4 Ba1 O2 4_565 4_565 85.71(8) no
    O6 Ba1 O2 . 4_565 74.60(8) no
    O7 Ba1 O2 3_666 4_565 106.01(8) no
    O3 Ba1 O2 . 4_565 170.38(8) no
    O5 Ba1 O2 2_755 4_565 49.12(8) no
    O5 Ba1 O2 2_655 4_565 109.20(8) no
    O8 Ba1 O2 1_655 4_565 119.07(8) no
    O1 Ba1 O2 2_655 4_565 59.06(8) no
    O1 Mn1 O1 3_656 . 180.0 no
    O1 Mn1 O2 3_656 . 86.79(11) no
    O1 Mn1 O2 . . 93.21(11) no
    O1 Mn1 O2 3_656 3_656 93.21(11) no
    O1 Mn1 O2 . 3_656 86.79(11) no
    O2 Mn1 O2 . 3_656 180.0 no
    O1 Mn1 O3 3_656 . 89.58(10) no
    O1 Mn1 O3 . . 90.42(10) no
    O2 Mn1 O3 . . 86.66(10) no
    O2 Mn1 O3 3_656 . 93.34(10) no
    O1 Mn1 O3 3_656 3_656 90.42(10) no
    O1 Mn1 O3 . 3_656 89.58(10) no
    O2 Mn1 O3 . 3_656 93.34(10) no
    O2 Mn1 O3 3_656 3_656 86.66(10) no
    O3 Mn1 O3 . 3_656 180.0 no
    O1 P1 O5 . . 111.18(17) no
    O1 P1 O2 . 3_756 114.92(17) no
    O5 P1 O2 . 3_756 107.95(16) no
    O1 P1 O6 . . 105.48(17) no
    O5 P1 O6 . . 107.96(17) no
    O2 P1 O6 3_756 . 109.14(17) no
    O3 P2 O4 . . 116.01(17) no
    O3 P2 O8 . . 111.55(16) no
    O4 P2 O8 . . 110.27(16) no
    O3 P2 O7 . . 110.33(16) no
    O4 P2 O7 . . 105.67(18) no
    O8 P2 O7 . . 101.92(15) no
    P1 O1 Mn1 . . 151.07(19) no
    P1 O1 Ba1 . 2_645 96.65(14) no
    Mn1 O1 Ba1 . 2_645 105.85(11) no
    P1 O2 Mn1 3_756 . 142.65(17) no
    P1 O2 Ba1 3_756 4_566 93.35(13) no
    Mn1 O2 Ba1 . 4_566 101.64(10) no
    P2 O3 Mn1 . . 129.37(16) no
    P2 O3 Ba1 . . 116.17(14) no
    Mn1 O3 Ba1 . . 114.29(11) no
    P2 O4 Ba1 . 4_566 133.27(18) no
    P1 O5 Ba1 . 2_745 102.82(13) no
    P1 O5 Ba1 . 2_645 101.91(13) no
    Ba1 O5 Ba1 2_745 2_645 141.10(11) no
    P1 O6 Ba1 . . 119.25(17) no
    P1 O6 H1 . . 108(5) no
    Ba1 O6 H1 . . 132(5) no
    P2 O7 Ba1 . 3_666 118.46(15) no
    P2 O7 H2 . . 125(4) no
    Ba1 O7 H2 3_666 . 116(4) no
    P2 O8 Ba1 . 1_455 125.90(14) no
    P2 O8 H3 . . 116(5) no
    Ba1 O8 H3 1_455 . 116(5) no
loop_
    _geom_hbond_atom_site_label_D
    _geom_hbond_atom_site_label_H
    _geom_hbond_atom_site_label_A
    _geom_hbond_site_symmetry_A
    _geom_hbond_distance_DH
    _geom_hbond_distance_HA
    _geom_hbond_distance_DA
    _geom_hbond_angle_DHA
    O6 H1 O4 4_665 0.79(8) 1.82(8) 2.600(4) 172(7)
    O7 H2 O5 2_655 0.95(7) 1.65(7) 2.504(4) 149(6)
    O8 H3 O2 1_455 0.80(2) 1.82(2) 2.623(4) 178(8)
_iucr_refine_instructions_details
;
TITL mi in P2(1)/c    Ba2Mn(HPO4)2(H2PO4)2, colorless
CELL 0.71073   5.4168  10.1048  12.1830  90.000 100.199  90.000
ZERR    2.00   0.0010   0.0019   0.0023   0.000   0.003   0.000
LATT  1
SYMM -X, 0.5+Y, 0.5-Z
SFAC O P MN BA H
UNIT 32 8 2 4  12
TEMP -100
OMIT     4   0   4
OMIT     1   3   7
OMIT    -2   3   7
SIZE 0.25 0.22 0.08
L.S. 10
BOND $H
HTAB
EQIV  $1 x+1, -y+1/2, z-1/2
EQIV  $2 x-1, y, z
EQIV  $3 -x+1, y+1/2, -z+1/2
HTAB O6 O4_$1
HTAB O7 O5_$3
HTAB O8 O2_$2
FMAP 2
PLAN 20
ACTA 55
WGHT    0.053000    1.285500
FVAR       0.41652   0.03817
BA1   4    0.634608    0.350461    0.322960    11.00000    0.00826    0.01023 =
         0.00887   -0.00110    0.00195   -0.00059
MN1   3    0.500000    0.000000    0.500000    10.50000    0.00764    0.00594 =
         0.00778   -0.00022    0.00286   -0.00058
P1    2    0.919257    0.012706    0.307138    11.00000    0.00785    0.00464 =
         0.00735   -0.00018    0.00259    0.00029
P2    2    0.263140    0.300691    0.552431    11.00000    0.00829    0.00579 =
         0.00804    0.00005    0.00269    0.00052
O1    1    0.683271    0.011796    0.358239    11.00000    0.01051    0.01413 =
         0.00985    0.00258    0.00469    0.00134
O2    1    0.849809    0.049681    0.620302    11.00000    0.00782    0.00836 =
         0.01397   -0.00067   -0.00074    0.00050
O3    1    0.424137    0.217771    0.489795    11.00000    0.01198    0.00762 =
         0.01074   -0.00055    0.00432    0.00078
O4    1    0.342029    0.304263    0.677807    11.00000    0.01131    0.01430 =
         0.01032    0.00046    0.00066    0.00097
O5    1    0.876180   -0.057142    0.194272    11.00000    0.01439    0.00820 =
         0.00871   -0.00178    0.00247    0.00080
O6    1    0.974901    0.163973    0.286862    11.00000    0.01447    0.00898 =
         0.01200   -0.00162    0.00639   -0.00057
O7    1    0.261555    0.449412    0.513029    11.00000    0.01386    0.00500 =
         0.01187   -0.00077    0.00160   -0.00054
O8    1   -0.022204    0.262372    0.520315    11.00000    0.01096    0.01019 =
         0.01040    0.00357    0.00293   -0.00217
H1    5    1.093023    0.167642    0.257517    11.00000   21.00000
H2    5    0.211444    0.479244    0.438738    11.00000   21.00000
DFIX 0.82 0.02 O8 H3
H3    5   -0.065129    0.197448    0.550275    11.00000   21.00000
HKLF 4
REM  mi in P2(1)/c    Ba2Mn(HPO4)2(H2PO4)2, colorless
REM R1 =  0.0245 for   1491 Fo > 4sig(Fo)  and  0.0253 for all   1515 data
REM    116 parameters refined using      1 restraints
END
WGHT      0.0338      1.2428
REM Highest difference peak  0.882,  deepest hole -1.034,  1-sigma level  0.197
Q1    1   0.5546  0.3528  0.3824  11.00000  0.05    0.88
Q2    1   0.5124  0.3928  0.2900  11.00000  0.05    0.86
Q3    1   0.7769  0.3205  0.3533  11.00000  0.05    0.83
Q4    1   0.5143  0.3058  0.2879  11.00000  0.05    0.78
Q5    1   0.7727  0.3809  0.3519  11.00000  0.05    0.72
Q6    1   0.7193  0.3519  0.2611  11.00000  0.05    0.69
Q7    1   0.7423  0.4529  0.2771  11.00000  0.05    0.63
Q8    1   0.7472  0.1578  0.2473  11.00000  0.05    0.63
Q9    1   0.3144  0.2457  0.7451  11.00000  0.05    0.58
Q10   1   0.2558  0.3656  0.3919  11.00000  0.05    0.58
Q11   1   0.7408  0.1372  0.4057  11.00000  0.05    0.57
Q12   1   1.2520  0.0632  0.2427  11.00000  0.05    0.54
Q13   1   0.5446  0.1462  0.3721  11.00000  0.05    0.53
Q14   1   0.9271  0.0053  0.6525  11.00000  0.05    0.52
Q15   1   0.5928  0.0755  0.3737  11.00000  0.05    0.52
Q16   1   0.9403 -0.0251  0.5371  11.00000  0.05    0.50
Q17   1   0.5323  0.2178  0.4182  11.00000  0.05    0.50
Q18   1   0.3971  0.5103  0.5279  11.00000  0.05    0.50
Q19   1   0.4651  0.4507  0.6131  11.00000  0.05    0.49
Q20   1   0.7170 -0.1671  0.2546  11.00000  0.05    0.49
;
data_global
_journal_date_recd_electronic     2012-05-11
_journal_date_accepted     2012-05-18
_journal_name_full     'Acta Crystallographica, Section E'
_journal_year     2012
_journal_volume     68
_journal_issue      6
_journal_page_first     i49
_journal_page_last     i49
_journal_paper_category     QI
_journal_paper_doi     10.1107/S1600536812022775
_journal_coeditor_code     BR2203
_publ_contact_author_name     'Prof. Dr. Jin-Xiao Mi'
_publ_contact_author_address
;
Department of Materials Science and Engineering
College of Materials,
Xiamen University,
Xiamen 361005, Fujian Province
People's Republic of China
;
_publ_contact_author_email     'jxmi@xmu.edu.cn'
_publ_contact_author_fax     '0086-592-2183937'
_publ_contact_author_phone     '0086-13696905136'
_publ_section_title
;
MnBa~2~(HPO~4~)~2~(H~2~PO~4~)~2~
;
loop_
    _publ_author_name
    _publ_author_footnote
    _publ_author_address
    'Sun, Wei' .
;
Fujian Provincial Key Laboratory of Advanced Materials,
Department of Materials Science and Engineering,
College of Materials,
Xiamen University,
Xiamen 361005, Fujian Province,
People's Republic of China
;
    'Sun, Li-Zhi' .
;
Fujian Provincial Key Laboratory of Advanced Materials,
Department of Materials Science and Engineering,
College of Materials,
Xiamen University,
Xiamen 361005, Fujian Province,
People's Republic of China
;
    'Zhu, Teng-Teng' .
;
Fujian Provincial Key Laboratory of Advanced Materials,
Department of Materials Science and Engineering,
College of Materials,
Xiamen University,
Xiamen 361005, Fujian Province,
People's Republic of China
;
    'Zhao, Biao-Chun' .
;
Fujian Provincial Key Laboratory of Advanced Materials,
Department of Materials Science and Engineering,
College of Materials,
Xiamen University,
Xiamen 361005, Fujian Province,
People's Republic of China
;
    'Mi, Jin-Xiao' .
;
Fujian Provincial Key Laboratory of Advanced Materials,
Department of Materials Science and Engineering,
College of Materials,
Xiamen University,
Xiamen 361005, Fujian Province,
People's Republic of China
;
