# Supplementary material for: MnBa2(HPO4)2(H2PO4)2
Source: Acta Crystallogr Sect E Struct Rep Online. 2012 May 26;68(Pt 6):i49. doi: 10.1107/S1600536812022775 (PMC3379057; doi:10.1107/S1600536812022775)
Supplement: Supplementary file 2 [file e-68-00i49-Isup2.hkl]

# 
# h,k,l, Fc-squared, Fo-squared, sigma(Fo-squared) and status flag 
# 
data_I
_shelx_title ' mi in P2(1)/c    Ba2Mn(HPO4)2(H2PO4)2, colorless' 
_shelx_refln_list_code          4 
_shelx_F_calc_maximum      259.24 
_exptl_crystal_F_000       662.00 
_reflns_d_resolution_high  0.7517 
 
loop_ 
 _symmetry_equiv_pos_as_xyz 
 'x, y, z' 
 '-x, y+1/2, -z+1/2' 
 '-x, -y, -z' 
 'x, -y-1/2, z-1/2' 
 
_cell_length_a     5.4168 
_cell_length_b    10.1048 
_cell_length_c    12.1830 
_cell_angle_alpha  90.000 
_cell_angle_beta  100.199 
_cell_angle_gamma  90.000 
 
_shelx_F_squared_multiplier     1.000 
 
loop_ 
 _refln_index_h 
 _refln_index_k 
 _refln_index_l 
 _refln_F_squared_calc 
 _refln_F_squared_meas 
 _refln_F_squared_sigma 
 _refln_observed_status 
   1   0   0     8606.25     8924.79    136.59 o 
   2   0   0        2.61        8.42      8.42 o 
   3   0   0    18342.56    17667.32    318.52 o 
   4   0   0     7528.65     7312.53    321.84 o 
   5   0   0        5.44       32.62     16.60 o 
   6   0   0      527.03      453.00     54.93 o 
   1   1   0     1529.84     1611.26     48.06 o 
   2   1   0     6993.01     6524.03     85.59 o 
   3   1   0     9698.45     9656.50    115.17 o 
   4   1   0      876.27      838.31     29.31 o 
   5   1   0     7622.96     6929.38    173.09 o 
   6   1   0     7487.93     7428.52    213.88 o 
   1   2   0     2200.97     2434.56     35.50 o 
   2   2   0      545.48      466.87     16.30 o 
   3   2   0    11106.06    11248.53    168.63 o 
   4   2   0      243.86      259.10     14.23 o 
   5   2   0     5150.18     4904.56    135.65 o 
   6   2   0        1.38       13.10     10.00 o 
   1   3   0     5390.00     5782.17     76.82 o 
   2   3   0     5859.36     6248.17     85.96 o 
   3   3   0      739.64      767.01     18.19 o 
   4   3   0       25.09       53.34     11.10 o 
   5   3   0      658.55      658.30     23.81 o 
   6   3   0      379.31      384.27     34.64 o 
   0   4   0      282.57      423.05     28.42 o 
   1   4   0     5749.91     6054.25    101.27 o 
   2   4   0     2342.70     2541.14     69.59 o 
   3   4   0    10026.09    10119.28    239.56 o 
   4   4   0    11881.67    11658.99    189.55 o 
   5   4   0     6208.40     6569.06    108.22 o 
   6   4   0      745.11      731.69     69.57 o 
   1   5   0    14267.18    14414.42    279.32 o 
   2   5   0    23401.27    23617.58    336.14 o 
   3   5   0     3661.42     3661.35     69.71 o 
   4   5   0      273.09      300.26     18.26 o 
   5   5   0     5596.29     5653.79    112.56 o 
   6   5   0     5041.88     5294.18    218.98 o 
   0   6   0    35048.74    34126.76    850.83 o 
   1   6   0     7903.91     7715.98    125.58 o 
   2   6   0      175.29      188.17     13.79 o 
   3   6   0     5936.55     5791.31     91.85 o 
   4   6   0     3656.62     3541.28     79.96 o 
   5   6   0       53.81       80.97     19.63 o 
   6   6   0      550.99      576.23     60.41 o 
   1   7   0       80.04      147.44     24.15 o 
   2   7   0      172.91      161.37     15.66 o 
   3   7   0     2621.61     2549.25     52.69 o 
   4   7   0       61.99       72.46     11.43 o 
   5   7   0      979.64      923.67     38.24 o 
   6   7   0      586.23      650.53     60.23 o 
   0   8   0     1440.09     1598.61     78.97 o 
   1   8   0     1156.30     1110.11     53.95 o 
   2   8   0     4115.78     3757.98    100.67 o 
   3   8   0      225.45      237.47     17.47 o 
   4   8   0      605.68      617.13     38.50 o 
   5   8   0       11.40       20.15      6.53 o 
   1   9   0    12640.08    12778.67    258.95 o 
   2   9   0     6281.47     6122.47    146.69 o 
   3   9   0     2025.82     1972.84     73.71 o 
   4   9   0     1751.99     1696.10     70.38 o 
   5   9   0     1425.14     1445.57     93.84 o 
   0  10   0     3007.92     2967.80    125.89 o 
   1  10   0      849.50      888.84     43.16 o 
   2  10   0      159.06      184.69     17.55 o 
   3  10   0     5065.20     4886.08    135.14 o 
   4  10   0     9019.69     8869.54    214.08 o 
   1  11   0     3985.99     3973.78     96.89 o 
   2  11   0     7584.07     7404.97    143.37 o 
   3  11   0      115.21       99.57     21.67 o 
   0  12   0      720.63      710.31     58.10 o 
   1  12   0       89.90       90.75     12.69 o 
   2  12   0     1956.41     1956.23     60.44 o 
   1  13   0      163.04      158.78     21.01 o 
  -6   1   1      798.71      778.61     51.34 o 
  -5   1   1      715.46      706.98     44.46 o 
  -4   1   1     2877.07     2823.46     64.17 o 
  -3   1   1     5222.22     5154.23     81.54 o 
  -2   1   1    42069.23    39188.50    696.94 o 
  -1   1   1     1633.63     1796.60     32.16 o 
   0   1   1        3.45       19.20      1.67 o 
   1   1   1     2510.16     2602.29     29.30 o 
   2   1   1     2474.89     2588.33     41.89 o 
   3   1   1     3844.80     3934.78     57.13 o 
   4   1   1      121.35      139.26     13.27 o 
   5   1   1     9436.16     8967.83    211.02 o 
   6   1   1     3638.67     3407.20    118.75 o 
  -7   2   1     2765.81     3005.27    162.78 o 
  -6   2   1      221.08      283.88     47.27 o 
  -5   2   1     7869.35     8081.45    193.47 o 
  -4   2   1    14272.62    13945.52    189.65 o 
  -3   2   1       38.90       40.52     11.34 o 
  -2   2   1     3079.55     3336.01     60.60 o 
  -1   2   1    11804.08    12097.18    134.32 o 
   0   2   1    17866.43    18317.88    204.28 o 
   1   2   1    11964.74    12182.98    135.60 o 
   2   2   1    11078.86    11250.73    128.67 o 
   3   2   1    15416.57    14896.30    171.57 o 
   4   2   1    13872.34    13716.02    193.87 o 
   5   2   1       43.10       53.28     14.67 o 
   6   2   1     5005.66     5139.23    153.37 o 
  -6   3   1     7229.33     7731.66    198.03 o 
  -5   3   1     8581.14     8551.31    131.44 o 
  -4   3   1     1807.31     1768.89     45.67 o 
  -3   3   1    14416.98    14388.81    328.23 o 
  -2   3   1    19452.13    21162.58    285.14 o 
  -1   3   1     9411.34    10266.21    115.48 o 
   0   3   1    28378.01    26430.88    289.66 o 
   1   3   1    60216.13    50112.53    862.19 o 
   2   3   1    16956.82    17180.71    193.08 o 
   3   3   1     2517.23     2534.63     39.81 o 
   4   3   1     5825.17     5702.93     90.82 o 
   5   3   1     2673.11     2683.65     69.27 o 
   6   3   1     1438.11     1520.51     73.67 o 
  -6   4   1      205.30      190.44     41.16 o 
  -5   4   1     3099.92     3184.38     64.71 o 
  -4   4   1     2366.67     2376.64     46.73 o 
  -3   4   1       15.32       27.90      5.72 o 
  -2   4   1      345.89      348.07     11.78 o 
  -1   4   1    13223.60    14468.03    182.64 o 
   0   4   1      427.79      321.88     12.26 o 
   1   4   1     1423.85     1456.48     24.47 o 
   2   4   1      528.70      520.73     14.02 o 
   3   4   1    10619.62    10849.52    145.93 o 
   4   4   1     3642.54     3750.27     76.09 o 
   5   4   1      174.47      205.24     18.01 o 
   6   4   1      653.23      655.32     66.34 o 
  -6   5   1      601.63      657.28     65.13 o 
  -5   5   1       33.57       41.19      8.29 o 
  -4   5   1      138.16      146.53     10.45 o 
  -3   5   1       12.58       25.28      4.23 o 
  -2   5   1     8955.61     9203.06    143.06 o 
  -1   5   1     1272.59     1365.81     27.63 o 
   0   5   1      773.33      858.56     17.11 o 
   1   5   1     1454.28     1539.41     38.78 o 
   2   5   1     1590.58     1548.36     35.06 o 
   3   5   1     4263.83     4314.58     62.99 o 
   4   5   1      804.85      783.64     30.19 o 
   5   5   1      622.54      644.63     38.19 o 
   6   5   1      188.34      252.75     46.63 o 
  -6   6   1        7.40       65.19     24.32 o 
  -5   6   1      647.10      702.89     51.51 o 
  -4   6   1     5122.28     5185.17    104.90 o 
  -3   6   1     9400.19     9104.92    187.84 o 
  -2   6   1       47.66      135.48     43.86 o 
  -1   6   1    22026.96    21901.77    343.70 o 
   0   6   1     9491.20     9778.93    150.44 o 
   1   6   1      567.73      601.09     20.79 o 
   2   6   1     1380.07     1410.46     33.44 o 
   3   6   1     3338.38     3268.62     60.40 o 
   4   6   1      418.75      419.96     22.59 o 
   5   6   1        3.60       11.00      4.76 o 
   6   6   1       79.09       99.74     18.85 o 
  -6   7   1     4149.32     4305.24    182.20 o 
  -5   7   1      607.48      585.34     29.70 o 
  -4   7   1     8009.85     7672.29    142.61 o 
  -3   7   1     6481.01     6268.02    138.66 o 
  -2   7   1    12390.82    12030.04    238.09 o 
  -1   7   1      506.32      505.81     46.79 o 
   0   7   1      273.23      314.31     30.09 o 
   1   7   1     5883.88     5875.98    108.71 o 
   2   7   1    10149.50     9923.06    153.26 o 
   3   7   1       12.39       22.14      6.18 o 
   4   7   1     5453.32     5434.73    111.48 o 
   5   7   1    15519.96    15873.76    263.63 o 
  -5   8   1     4389.54     4393.80    102.00 o 
  -4   8   1     7568.01     7279.62    140.00 o 
  -3   8   1     3664.15     3611.05     97.67 o 
  -2   8   1      393.05      380.90     40.55 o 
  -1   8   1    13126.82    13112.38    375.09 o 
   0   8   1     7524.95     7552.40    164.85 o 
   1   8   1     2958.40     2844.90     66.11 o 
   2   8   1     6510.86     6560.79    123.50 o 
   3   8   1     3520.85     3541.62    104.21 o 
   4   8   1     3969.11     3941.44     91.39 o 
   5   8   1       43.91       51.65     10.28 o 
  -5   9   1     2139.14     2040.29     80.85 o 
  -4   9   1      124.24      153.62     21.94 o 
  -3   9   1     1411.62     1312.67     54.44 o 
  -2   9   1      691.18      694.35     37.56 o 
  -1   9   1        6.30       27.09      9.26 o 
   0   9   1     3744.06     3756.52     81.11 o 
   1   9   1    10219.78    10260.43    176.15 o 
   2   9   1     3422.39     3356.53     78.30 o 
   3   9   1     1189.80     1181.50     55.22 o 
   4   9   1     1006.87      983.79     51.64 o 
   5   9   1      376.88      431.50     47.96 o 
  -4  10   1      263.37      276.98     41.16 o 
  -3  10   1        0.03        9.19      9.35 o 
  -2  10   1       28.74       78.56     24.09 o 
  -1  10   1      204.66      163.97     20.60 o 
   0  10   1      192.14      143.79     27.70 o 
   1  10   1      119.17      146.09     26.06 o 
   2  10   1      100.11      126.15     14.86 o 
   3  10   1       84.94      116.93     19.76 o 
   4  10   1        0.10      127.04     29.28 o 
  -3  11   1     2165.47     1949.68     77.05 o 
  -2  11   1      207.12      223.96     23.17 o 
  -1  11   1      460.14      469.91     31.88 o 
   0  11   1     1977.11     1963.78     56.33 o 
   1  11   1     3836.78     3786.86     87.38 o 
   2  11   1     2850.44     2858.15     74.10 o 
   3  11   1      706.81      751.88     45.25 o 
  -2  12   1      823.77      762.64     35.06 o 
  -1  12   1     4909.21     4717.21    144.15 o 
   0  12   1    10272.68    10229.52    227.69 o 
   1  12   1       53.86       73.34     11.25 o 
   2  12   1     2138.30     2199.67     81.21 o 
  -1  13   1      929.99      880.36     45.51 o 
   0  13   1       49.65       56.78     19.66 o 
   1  13   1      636.03      706.77     40.14 o 
  -6   0   2     2878.52     2643.92    143.53 o 
  -5   0   2     6740.84     6378.29    233.56 o 
  -4   0   2    53533.91    44745.73   1112.35 o 
  -3   0   2     2877.68     2748.77    110.79 o 
  -2   0   2    33547.59    32986.91    798.38 o 
  -1   0   2    21257.58    21458.89    516.29 o 
   0   0   2     3547.54     4257.69    111.48 o 
   1   0   2    36825.16    34378.03    523.74 o 
   2   0   2    31584.14    30455.24    434.17 o 
   3   0   2    21954.37    20328.94    582.11 o 
   4   0   2     5663.65     5496.62    249.32 o 
   5   0   2      281.54      270.57     43.17 o 
   6   0   2     6435.83     5828.86    240.42 o 
  -7   1   2     5975.60     5873.82    250.51 o 
  -6   1   2     3128.78     2953.52    229.47 o 
  -5   1   2      495.52      438.51     34.62 o 
  -4   1   2     6716.22     6440.73    154.14 o 
  -3   1   2     7909.16     8037.92    169.75 o 
  -2   1   2     6540.28     6894.76    109.19 o 
  -1   1   2     1658.15     1843.14     32.91 o 
   0   1   2     7210.42     7919.43     87.83 o 
   1   1   2    29833.38    27845.01    347.12 o 
   2   1   2    14243.89    14304.27    160.29 o 
   3   1   2     1800.81     1709.51     32.41 o 
   4   1   2     8644.18     8126.02    140.79 o 
   5   1   2     2648.37     2500.68     90.40 o 
   6   1   2       50.85       80.23     19.44 o 
  -7   2   2      318.01      397.55     53.61 o 
  -6   2   2     1387.92     1372.40     68.34 o 
  -5   2   2     1222.51     1199.32     58.09 o 
  -4   2   2      405.05      384.88     19.48 o 
  -3   2   2       41.75       76.55     13.55 o 
  -2   2   2     1216.30     1032.17     26.30 o 
  -1   2   2    23939.79    23533.73    298.60 o 
   0   2   2      141.93      162.71      6.26 o 
   1   2   2     1962.25     1973.64     28.53 o 
   2   2   2      958.89      958.36     17.31 o 
   3   2   2      161.58      162.30      8.17 o 
   4   2   2      126.77      104.94     10.83 o 
   5   2   2      836.09      754.16     45.69 o 
   6   2   2     3497.63     3580.25    124.03 o 
  -6   3   2      808.74      798.84     49.79 o 
  -5   3   2      238.17      243.87     14.98 o 
  -4   3   2        9.19       16.93      6.47 o 
  -3   3   2     3801.57     3854.67     74.19 o 
  -2   3   2     1245.57     1304.99     30.00 o 
  -1   3   2       24.44       52.42      7.98 o 
   0   3   2     6261.90     6738.00     78.41 o 
   1   3   2     1804.28     1929.09     42.95 o 
   2   3   2      264.30      258.13      8.88 o 
   3   3   2     1110.28     1161.00     40.87 o 
   4   3   2     1915.47     1884.55     51.22 o 
   5   3   2      350.88      325.45     20.70 o 
   6   3   2      770.96      907.72     93.32 o 
  -6   4   2      266.10      288.90     48.36 o 
  -5   4   2     8807.51     8995.01    138.50 o 
  -4   4   2       45.41       72.54     16.08 o 
  -3   4   2       32.30       35.20      4.81 o 
  -2   4   2    14859.47    15314.67    211.15 o 
  -1   4   2    21383.68    21693.53    237.15 o 
   0   4   2    20950.67    21096.18    231.29 o 
   1   4   2     2065.01     2222.57     33.83 o 
   2   4   2     3845.39     3719.21     53.18 o 
   3   4   2     6426.90     6651.36    117.35 o 
   4   4   2      195.14      211.56     14.64 o 
   5   4   2     1190.21     1216.94     51.38 o 
   6   4   2     7869.10     8182.45    296.39 o 
  -6   5   2     7218.70     7536.12    241.54 o 
  -5   5   2      127.58      130.57     14.80 o 
  -4   5   2     3459.11     3394.35     70.41 o 
  -3   5   2    17341.48    16960.81    254.49 o 
  -2   5   2     5876.40     5895.29     73.11 o 
  -1   5   2      267.60      277.33     10.63 o 
   0   5   2    15155.74    15012.35    169.45 o 
   1   5   2    14826.30    14883.02    170.33 o 
   2   5   2     2670.67     2777.49     48.19 o 
   3   5   2      546.08      562.65     20.21 o 
   4   5   2     8453.25     8371.82    146.64 o 
   5   5   2    10382.47    10772.44    235.26 o 
   6   5   2      321.24      322.73     51.93 o 
  -6   6   2     2262.67     2181.32     78.85 o 
  -5   6   2     7107.49     7056.63    136.70 o 
  -4   6   2    12121.11    12226.38    197.27 o 
  -3   6   2     1277.35     1286.10     36.68 o 
  -2   6   2     4959.36     4805.29     86.58 o 
  -1   6   2     7399.49     7526.42    105.34 o 
   0   6   2     7771.69     8063.97    107.52 o 
   1   6   2    14336.74    14601.00    192.32 o 
   2   6   2     4613.75     4634.95     79.07 o 
   3   6   2    21237.74    20632.56    314.91 o 
   4   6   2      699.60      706.72     30.29 o 
   5   6   2       80.68       87.81     15.99 o 
  -6   7   2      343.37      345.49     28.40 o 
  -5   7   2      382.63      385.83     23.78 o 
  -4   7   2        6.34       21.81      7.41 o 
  -3   7   2      861.51      783.13     28.93 o 
  -2   7   2      102.17      116.78     10.19 o 
  -1   7   2     1427.00     1310.56     36.68 o 
   0   7   2      784.84      723.00     32.87 o 
   1   7   2     1895.58     1911.39     86.18 o 
   2   7   2      903.85      889.56     26.44 o 
   3   7   2      617.31      597.07     27.24 o 
   4   7   2     2281.97     2324.96     63.32 o 
   5   7   2       85.39       94.26     17.72 o 
  -5   8   2     1193.92     1185.60     45.67 o 
  -4   8   2     1031.95      997.60     44.23 o 
  -3   8   2       58.75       93.91     14.56 o 
  -2   8   2     2427.67     2292.32    101.22 o 
  -1   8   2      390.46      368.14     25.08 o 
   0   8   2      472.93      483.47     28.43 o 
   1   8   2     1006.92     1008.77     44.42 o 
   2   8   2     2494.40     2529.90     62.96 o 
   3   8   2     5952.86     5874.63    148.79 o 
   4   8   2      191.72      222.92     24.94 o 
   5   8   2      475.10      547.00     38.24 o 
  -5   9   2     1327.13     1284.75     61.45 o 
  -4   9   2      971.89      905.13     71.13 o 
  -3   9   2    13355.51    12352.47    257.01 o 
  -2   9   2     3865.99     3647.09    102.90 o 
  -1   9   2      140.97      175.70     20.12 o 
   0   9   2    10685.81    10908.60    183.91 o 
   1   9   2     5937.13     6088.36    117.25 o 
   2   9   2      375.85      447.13     35.72 o 
   3   9   2      172.55      196.82     24.20 o 
   4   9   2     3925.19     3862.51    118.04 o 
  -4  10   2      433.63      455.90     39.20 o 
  -3  10   2      289.77      280.67     25.89 o 
  -2  10   2     6587.58     6555.15    160.42 o 
  -1  10   2     7779.43     7898.14    181.61 o 
   0  10   2     6243.92     6352.94    122.24 o 
   1  10   2     2189.57     2212.65     60.22 o 
   2  10   2     6741.01     7154.83    174.22 o 
   3  10   2     2996.55     3260.64    105.49 o 
   4  10   2      379.75      412.25     48.88 o 
  -3  11   2     3637.21     3559.39    149.12 o 
  -2  11   2     4923.76     4793.91    132.08 o 
  -1  11   2     1267.49     1243.72     55.58 o 
   0  11   2     3372.52     3525.85     82.79 o 
   1  11   2     2692.96     2654.65     69.72 o 
   2  11   2      806.98      784.46     44.49 o 
   3  11   2      707.84      688.05     43.70 o 
  -3  12   2        4.08       60.70     20.58 o 
  -2  12   2      494.32      511.45     47.84 o 
  -1  12   2        3.73       11.06      6.05 o 
   0  12   2      741.71      734.80     42.53 o 
   1  12   2      619.18      675.15     32.19 o 
   2  12   2      749.40      776.12     45.32 o 
   0  13   2       24.20       22.94     12.85 o 
   1  13   2     1324.50     1304.51     57.59 o 
  -7   1   3     1768.79     1956.27    131.42 o 
  -6   1   3     4566.79     4079.44    172.81 o 
  -5   1   3       83.05       88.50     20.52 o 
  -4   1   3     3750.56     3681.38    121.74 o 
  -3   1   3      112.13       92.66     13.98 o 
  -2   1   3      573.92      607.81     18.64 o 
  -1   1   3    30119.37    29410.99    413.29 o 
   0   1   3     4001.09     4344.71     51.31 o 
   1   1   3    14955.09    14401.07    208.43 o 
   2   1   3     9385.74     9883.93    114.61 o 
   3   1   3      746.51      727.33     16.80 o 
   4   1   3     2379.53     1847.66    193.20 o 
   5   1   3     2224.03     2176.45     90.35 o 
   6   1   3     1185.74     1077.05     62.98 o 
  -7   2   3      704.97      803.11     78.51 o 
  -6   2   3     6823.91     6720.17    260.10 o 
  -5   2   3     5397.83     5222.54    239.53 o 
  -4   2   3     1231.66     1204.65     52.05 o 
  -3   2   3      198.36      224.86     22.45 o 
  -2   2   3    16349.08    17099.52    246.32 o 
  -1   2   3    25234.44    24425.00    332.16 o 
   0   2   3     1236.12     1289.14     19.48 o 
   1   2   3     4409.15     4431.58     55.18 o 
   2   2   3    34048.41    33028.14    452.25 o 
   3   2   3     2850.20     2686.26     50.08 o 
   4   2   3      186.72      152.00     20.51 o 
   5   2   3     4362.06     4221.10    126.29 o 
   6   2   3     3840.84     3932.53    132.42 o 
  -6   3   3      539.78      498.67     70.96 o 
  -5   3   3      123.04      205.97     44.50 o 
  -4   3   3    26507.25    24788.53   1076.95 o 
  -3   3   3    37972.11    36687.30    517.23 o 
  -2   3   3     2994.06     3290.33     59.34 o 
  -1   3   3     5465.83     6155.17     72.91 o 
   0   3   3    34160.40    33723.51    536.49 o 
   1   3   3     7931.79     8805.37    103.42 o 
   2   3   3     2767.82     3116.09     80.17 o 
   3   3   3     7644.30     7450.08    108.24 o 
   4   3   3    23678.22    23134.68    350.27 o 
   5   3   3     4988.25     5143.90    128.33 o 
   6   3   3      117.63      141.10     25.95 o 
  -6   4   3     1830.30     1863.24    116.84 o 
  -5   4   3     2519.30     2594.74     71.59 o 
  -4   4   3      378.06      382.44     18.02 o 
  -3   4   3     1441.27     1481.95     65.97 o 
  -2   4   3       41.34       53.17      3.78 o 
  -1   4   3     8938.72     9216.44    106.40 o 
   0   4   3     1405.38     1492.03     24.37 o 
   1   4   3     3293.19     3318.22     46.82 o 
   2   4   3     4264.65     4362.33     66.72 o 
   3   4   3     1698.40     1713.37     45.35 o 
   4   4   3      349.22      380.56     21.43 o 
   5   4   3     2490.88     2619.98     70.28 o 
   6   4   3      313.25      322.90     52.74 o 
  -6   5   3     1520.17     1437.10     63.81 o 
  -5   5   3      471.93      468.54     24.80 o 
  -4   5   3        6.66       33.71      6.45 o 
  -3   5   3      857.24      797.25     30.91 o 
  -2   5   3      558.68      542.40     12.77 o 
  -1   5   3    11512.21    12480.35    142.38 o 
   0   5   3      190.18      182.86     11.13 o 
   1   5   3     2483.56     2438.62     54.10 o 
   2   5   3     1725.50     1767.11     47.85 o 
   3   5   3     1509.11     1553.80     37.19 o 
   4   5   3      405.96      387.76     20.33 o 
   5   5   3      862.56      965.74     47.97 o 
  -6   6   3      822.81      825.47     45.85 o 
  -5   6   3     5587.18     5736.91    144.58 o 
  -4   6   3     3008.84     3007.85     67.56 o 
  -3   6   3     8624.02     8525.05    141.51 o 
  -2   6   3     7547.90     7520.02    124.79 o 
  -1   6   3     5265.05     5188.76    236.92 o 
   0   6   3       31.88       57.89      4.55 o 
   1   6   3     4544.63     4792.20    163.39 o 
   2   6   3     1741.00     1730.08     38.18 o 
   3   6   3     7357.37     7399.87    144.51 o 
   4   6   3      423.48      442.90     23.36 o 
   5   6   3     2679.08     2716.93     91.79 o 
  -6   7   3     1782.87     1880.23     73.90 o 
  -5   7   3      416.45      394.84     40.29 o 
  -4   7   3     1717.08     1784.33     49.12 o 
  -3   7   3     1660.09     1647.57     44.58 o 
  -2   7   3     2296.75     2239.57     51.42 o 
  -1   7   3     4366.64     4473.38    104.39 o 
   0   7   3    12178.93    11786.29    233.27 o 
   1   7   3    22394.09    22094.94    422.66 o 
   2   7   3      188.86      220.39     20.56 o 
   3   7   3     4556.59     4526.54    109.23 o 
   4   7   3     1189.60     1283.58     44.68 o 
   5   7   3     1811.86     1941.22     76.73 o 
  -5   8   3     5828.62     5989.96    188.57 o 
  -4   8   3      788.29      753.23     30.70 o 
  -3   8   3     1455.21     1443.45     42.46 o 
  -2   8   3    14216.34    13871.23    275.68 o 
  -1   8   3     9690.34     9165.19    156.12 o 
   1   8   3     1343.44     1278.12     71.68 o 
   2   8   3    15385.23    15465.69    312.01 o 
   3   8   3     3333.35     3238.53    100.02 o 
   4   8   3      407.68      461.57     33.40 o 
   5   8   3     3176.48     3188.31    106.34 o 
  -5   9   3      291.44      291.74     27.78 o 
  -4   9   3     4370.98     4439.73    120.98 o 
  -3   9   3     5065.14     4928.63    128.44 o 
  -2   9   3     1265.96     1103.05     48.99 o 
  -1   9   3      115.64      143.32     18.66 o 
   0   9   3     2289.19     2257.65     58.89 o 
   1   9   3        4.34      107.00     76.23 o 
   2   9   3       42.33       66.01     14.13 o 
   3   9   3     3373.45     3370.59    106.07 o 
   4   9   3     5238.76     5351.35    148.50 o 
  -4  10   3      236.11      262.50     45.31 o 
  -3  10   3      496.28      478.60     63.55 o 
  -2  10   3       59.74       86.59     22.36 o 
  -1  10   3       27.33       46.87     11.32 o 
   0  10   3        1.33       23.86     12.24 o 
   1  10   3      226.29      214.63     17.12 o 
   2  10   3       14.69       28.86      9.66 o 
   3  10   3       30.04       28.08     10.15 o 
   4  10   3       17.71       35.62     17.00 o 
  -3  11   3     3347.33     3074.56    102.67 o 
  -2  11   3      489.59      437.76     32.70 o 
  -1  11   3       19.09       12.87      6.96 o 
   0  11   3     2193.75     2180.14     76.50 o 
   1  11   3      452.14      484.23     26.37 o 
   2  11   3       18.02       33.56     16.49 o 
   3  11   3     1940.15     2094.54     82.87 o 
  -3  12   3     1219.05     1200.89     80.64 o 
  -2  12   3     6862.19     6762.67    173.66 o 
  -1  12   3     3457.72     3378.35    106.05 o 
   0  12   3      210.13      196.48     24.19 o 
   1  12   3     3130.45     3039.71     97.57 o 
   2  12   3     2837.35     2860.42    134.65 o 
   0  13   3     5496.13     5403.41    207.97 o 
   1  13   3     8153.52     8056.27    270.33 o 
  -6   0   4    14908.79    15138.75    472.42 o 
  -5   0   4     5965.24     5536.16    216.21 o 
  -4   0   4      926.82      918.50     66.11 o 
  -3   0   4    37516.29    35835.52    876.66 o 
  -2   0   4    53272.81    49968.09   1187.57 o 
  -1   0   4    12965.62    14607.48    364.75 o 
   0   0   4     2248.68     2510.31     81.10 o 
   1   0   4    16672.59    16718.35    306.32 o 
   2   0   4     5576.12     5573.25    113.52 o 
   3   0   4     9289.42     9118.65    179.25 o 
   5   0   4    11596.40    11895.54    378.99 o 
   6   0   4     6291.96     6267.68    257.88 o 
  -7   1   4      611.28      615.14     62.42 o 
  -6   1   4       10.39       41.24     22.88 o 
  -5   1   4     2383.62     2260.56    120.38 o 
  -4   1   4     1849.99     1862.54     99.89 o 
  -3   1   4     7702.41     7773.87    166.90 o 
  -2   1   4      670.66      840.74     30.50 o 
  -1   1   4     9109.65     9720.21    177.87 o 
   0   1   4    39304.34    36216.20    461.68 o 
   1   1   4      101.55      166.55      8.91 o 
   2   1   4     4432.38     4537.65     58.84 o 
   3   1   4    10048.03     9845.19    135.32 o 
   4   1   4     3645.66     3538.86     77.20 o 
   5   1   4      210.63      223.83     29.46 o 
   6   1   4      114.01      130.93     26.60 o 
  -7   2   4      616.41      597.45     58.79 o 
  -6   2   4     1708.53     1683.97    114.59 o 
  -5   2   4     7038.24     6794.86    251.03 o 
  -4   2   4        6.46       26.03      8.47 o 
  -3   2   4        0.28      147.58     25.88 o 
  -2   2   4     2851.48     2984.50     69.20 o 
  -1   2   4     1828.66     1736.32     31.85 o 
   0   2   4      128.10      183.84      6.27 o 
   1   2   4     3805.28     4237.36     53.89 o 
   2   2   4     5643.02     5643.63     81.74 o 
   3   2   4     3008.23     3061.10     83.99 o 
   4   2   4      718.75      666.98     28.00 o 
   5   2   4      861.22      839.95     50.30 o 
   6   2   4      405.15      452.78     40.25 o 
  -6   3   4       46.07       56.98     19.83 o 
  -5   3   4      465.60      436.85     84.70 o 
  -4   3   4     6469.00     6312.18    145.95 o 
  -3   3   4      683.27      680.00     51.70 o 
  -2   3   4       56.45       78.92      7.20 o 
  -1   3   4     4111.47     4457.58     56.18 o 
   0   3   4     4742.69     5397.15     66.36 o 
   1   3   4       14.78       30.86      3.37 o 
   2   3   4      205.02      216.56     10.68 o 
   3   3   4      462.83      455.68     18.18 o 
   4   3   4     2506.76     2422.01     61.72 o 
   5   3   4       32.10       86.99     18.55 o 
   6   3   4      297.46      336.12     38.58 o 
  -5   4   4     5488.68     5639.45    182.26 o 
  -4   4   4       43.53       42.14      8.48 o 
  -3   4   4      227.50      233.45     14.14 o 
  -2   4   4     6948.93     6957.05     96.18 o 
  -1   4   4      643.20      664.19     22.88 o 
   0   4   4     5931.06     6193.30     76.21 o 
   1   4   4    14396.08    14942.84    170.58 o 
   2   4   4    26880.79    26449.00    451.91 o 
   3   4   4      561.75      643.20     31.58 o 
   4   4   4       69.03      100.15     12.60 o 
   5   4   4     4198.38     4432.56    100.53 o 
  -6   5   4       30.26       35.62     15.33 o 
  -5   5   4     5984.83     6224.50    116.65 o 
  -4   5   4    10373.78    10331.65    169.34 o 
  -3   5   4     6805.40     6788.32    116.21 o 
  -2   5   4      557.26      574.45     23.74 o 
  -1   5   4    10338.70    10531.75    123.02 o 
   0   5   4    11653.76    12029.08    150.06 o 
   1   5   4    12377.97    12530.22    147.19 o 
   2   5   4     2102.56     2141.98     51.70 o 
   3   5   4    13325.84    13527.23    185.73 o 
   4   5   4     4780.75     4861.23    124.53 o 
   5   5   4     1143.12     1285.42     57.03 o 
  -6   6   4     2971.33     3107.53    171.16 o 
  -5   6   4     1220.20     1291.32     41.69 o 
  -4   6   4       33.64       54.70      8.54 o 
  -3   6   4    19976.82    20085.45    300.08 o 
  -2   6   4    11055.67    11189.73    175.95 o 
  -1   6   4     8624.81     8729.83    164.02 o 
   0   6   4      175.75      213.61      9.29 o 
   1   6   4     8841.52     8856.20    122.88 o 
   2   6   4     1325.49     1301.43     38.95 o 
   3   6   4      814.29      823.52     31.84 o 
   4   6   4     5630.81     5746.58    144.05 o 
   5   6   4     6207.02     6793.06    170.22 o 
  -6   7   4      139.75      161.45     34.47 o 
  -5   7   4        1.57       20.03      9.16 o 
  -4   7   4      434.31      456.28     26.03 o 
  -3   7   4      900.55      873.13     50.85 o 
  -2   7   4       43.71       96.50     24.27 o 
  -1   7   4      880.11      900.54     38.31 o 
   0   7   4     5551.22     5226.14    155.98 o 
   1   7   4      891.27      811.56     29.98 o 
   2   7   4      231.25      214.61     26.54 o 
   3   7   4      256.72      273.39     18.39 o 
   4   7   4      156.98      164.57     21.50 o 
   5   7   4      113.01      129.88     21.28 o 
  -5   8   4      186.52      197.79     23.63 o 
  -4   8   4      168.70      205.17     28.29 o 
  -3   8   4     2973.82     2787.66     64.73 o 
  -2   8   4     2484.59     2355.07     73.45 o 
  -1   8   4     4560.07     4348.08     87.52 o 
   0   8   4       82.74       91.34     11.09 o 
   1   8   4     3333.67     3195.75     83.61 o 
   2   8   4      947.61      906.42     45.22 o 
   3   8   4      138.09      137.43     20.50 o 
   4   8   4     1304.92     1355.65     89.57 o 
  -4   9   4     8467.13     8475.47    194.75 o 
  -3   9   4     3402.88     3248.66     96.80 o 
  -2   9   4     1998.43     1817.70     65.95 o 
  -1   9   4     3162.22     2983.77    107.47 o 
   0   9   4     7822.86     7726.08    161.94 o 
   1   9   4      488.22      497.34     25.23 o 
   2   9   4       11.63       24.92      9.30 o 
   3   9   4     4900.98     4918.62    137.44 o 
   4   9   4     6249.88     6198.25    254.74 o 
  -4  10   4       30.10       71.40     14.92 o 
  -3  10   4       32.59       70.05     14.03 o 
  -2  10   4     7186.15     6667.25    230.10 o 
  -1  10   4      980.92     1036.67     49.63 o 
   0  10   4     1585.96     1547.95     50.47 o 
   1  10   4    10473.85    10875.34    236.15 o 
   2  10   4    11625.14    12131.05    263.38 o 
   3  10   4      622.51      734.12     73.41 o 
   4  10   4      440.47      473.92     51.47 o 
  -3  11   4     1466.76     1464.33     65.82 o 
  -2  11   4      261.45      272.38     27.32 o 
  -1  11   4     3205.28     3092.50     98.63 o 
   0  11   4     2036.70     2080.21    126.29 o 
   1  11   4     1479.82     1427.58     61.05 o 
   2  11   4       11.24       65.14     15.36 o 
   3  11   4     3008.35     3267.36    155.46 o 
  -2  12   4     1232.97     1156.71     58.41 o 
  -1  12   4     1076.50     1036.99     53.37 o 
   0  12   4       41.29       43.68     12.03 o 
   1  12   4     1649.34     1639.23     67.58 o 
   0  13   4      277.24      284.46     38.39 o 
  -7   1   5       80.26       89.92     27.90 o 
  -6   1   5      467.44      370.41     30.79 o 
  -5   1   5     9577.46     8349.63    188.69 o 
  -4   1   5     4768.29     4666.47    116.37 o 
  -3   1   5      457.43      399.00     31.44 o 
  -2   1   5     2112.49     2443.76     86.72 o 
  -1   1   5     2790.29     2699.98     64.69 o 
   0   1   5     2392.21     2805.44     43.27 o 
   1   1   5      223.25      228.28      7.81 o 
   2   1   5    15232.11    15215.83    173.73 o 
   3   1   5     9101.75     8999.10    127.15 o 
   4   1   5     5408.80     5212.07    103.14 o 
   5   1   5        0.59       20.37      9.64 o 
   6   1   5     2596.30     2563.20    106.52 o 
  -7   2   5     2557.61     2416.87    127.62 o 
  -6   2   5     4196.75     3700.14    113.23 o 
  -5   2   5     1630.67     1473.46     59.49 o 
  -4   2   5     2650.90     2646.87     98.62 o 
  -3   2   5    14354.82    12975.52   1342.77 o 
  -2   2   5    20113.08    20306.19    292.60 o 
  -1   2   5      221.70      410.57     17.88 o 
   0   2   5    19005.64    18957.65    208.73 o 
   1   2   5    13766.58    13687.13    256.33 o 
   2   2   5     6729.61     6886.14     98.16 o 
   3   2   5      220.63      224.98     14.40 o 
   4   2   5     2521.02     2411.54     61.47 o 
   5   2   5     7187.08     7136.03    184.69 o 
   6   2   5     1730.94     1899.38    126.52 o 
  -6   3   5     1270.07     1137.04     54.88 o 
  -5   3   5     4334.72     4429.43    117.70 o 
  -4   3   5    12202.92    12048.66    193.08 o 
  -3   3   5      256.13      278.24     14.75 o 
  -2   3   5    16908.38    17462.80    254.77 o 
  -1   3   5    27077.96    27853.31    303.46 o 
   0   3   5    18084.02    18031.94    200.39 o 
   1   3   5      645.69      614.04     18.93 o 
   2   3   5     3903.83     3744.89    155.08 o 
   3   3   5    13689.71    13370.86    211.99 o 
   4   3   5     1281.06     1367.37     44.20 o 
   5   3   5     4494.11     4754.89    105.61 o 
   6   3   5     5181.40     5901.54    247.28 o 
  -6   4   5      283.80      273.04     44.27 o 
  -5   4   5       53.81      106.87     26.51 o 
  -4   4   5        8.67       23.79      7.09 o 
  -3   4   5     8471.07     8256.40    116.16 o 
  -2   4   5     4578.19     4742.34     71.23 o 
  -1   4   5      707.19      804.19     34.35 o 
   0   4   5     6468.19     6549.20     95.98 o 
   1   4   5     8766.62     8968.63    108.58 o 
   2   4   5      739.92      748.51     26.28 o 
   3   4   5      235.65      193.96     14.20 o 
   4   4   5      461.53      688.83     69.08 o 
   5   4   5      742.28      823.02     36.76 o 
  -6   5   5        5.34       26.57     13.89 o 
  -5   5   5     2590.48     2521.74     62.47 o 
  -4   5   5        1.03       18.45      6.65 o 
  -3   5   5      105.41      114.81     10.30 o 
  -2   5   5     3353.82     3332.34     47.70 o 
  -1   5   5     1997.44     2178.85     36.10 o 
   0   5   5     4297.87     4494.48     68.84 o 
   1   5   5     1048.32     1076.54     23.02 o 
   2   5   5     1777.03     1734.64     46.08 o 
   3   5   5     2437.95     2493.62     51.83 o 
   4   5   5      414.29      435.73     29.60 o 
   5   5   5       17.48       32.35     11.12 o 
  -6   6   5     3574.95     3784.81    114.26 o 
  -5   6   5      265.34      278.32     18.52 o 
  -4   6   5      883.68      863.18     31.51 o 
  -3   6   5     5175.97     5214.77     97.06 o 
  -2   6   5      588.51      576.47     22.45 o 
  -1   6   5      368.66      342.32     24.34 o 
   0   6   5      286.84      287.75     11.74 o 
   1   6   5     8341.10     8471.81    106.94 o 
   2   6   5     3396.56     3368.95     72.84 o 
   3   6   5      101.33      110.93     13.17 o 
   4   6   5     7149.69     7612.27    178.79 o 
   5   6   5     2152.86     2305.13     84.49 o 
  -5   7   5     7797.65     8207.29    150.89 o 
  -4   7   5     6999.22     7242.90    131.89 o 
  -3   7   5     4111.76     3951.76     81.83 o 
  -2   7   5      968.87      915.90     33.03 o 
  -1   7   5    20503.34    20028.00    309.35 o 
   0   7   5      263.13      161.28     21.21 o 
   1   7   5      120.39      114.43     11.95 o 
   2   7   5    11746.36    12021.81    198.29 o 
   3   7   5     7450.91     7643.59    163.39 o 
   4   7   5     3711.13     3778.55    122.57 o 
   5   7   5      975.43     1033.07     54.87 o 
  -5   8   5     1836.99     1941.27     57.60 o 
  -4   8   5     3751.91     3561.47     80.55 o 
  -3   8   5     3662.77     3723.45     81.31 o 
  -2   8   5     6555.99     6284.14    145.89 o 
  -1   8   5        5.06       17.12      4.86 o 
   0   8   5     2568.98     2446.66     60.67 o 
   1   8   5     6788.78     6910.54    160.37 o 
   2   8   5     6396.90     6667.33    161.52 o 
   3   8   5      503.13      522.29     53.49 o 
   4   8   5     3884.70     4260.28    181.28 o 
  -4   9   5     2310.93     2156.35     76.17 o 
  -3   9   5      664.73      615.61     36.12 o 
  -2   9   5     2139.87     2071.75     72.39 o 
  -1   9   5     6750.25     6504.16    154.64 o 
   0   9   5     9296.09     8845.53    158.34 o 
   1   9   5        9.74       26.85      8.84 o 
   2   9   5      647.96      687.81     54.67 o 
   3   9   5      245.07      246.70     31.85 o 
  -4  10   5      137.09      150.64     22.70 o 
  -3  10   5       20.22       36.18     15.71 o 
  -2  10   5      187.38      182.70     33.89 o 
  -1  10   5        0.37       16.47      7.32 o 
   0  10   5       23.42       33.74      7.94 o 
   1  10   5       45.42       71.63     14.69 o 
   2  10   5      412.08      430.91     32.62 o 
   3  10   5        0.29       80.99     25.53 o 
  -3  11   5       12.36       19.27      8.39 o 
  -2  11   5     1713.29     1620.30     69.97 o 
  -1  11   5     2317.26     2255.19     81.80 o 
   0  11   5     6656.65     6515.99    246.90 o 
   1  11   5      364.01      323.73     49.60 o 
   2  11   5      124.34      159.74     23.09 o 
  -2  12   5     1553.31     1655.50    106.46 o 
  -1  12   5      362.26      368.39     31.10 o 
   0  12   5     2870.36     2691.30    130.04 o 
   1  12   5     4882.83     5306.63    203.13 o 
  -6   0   6     5204.90     4130.76    174.88 o 
  -5   0   6      138.29      130.61     27.78 o 
  -4   0   6     4208.43     4046.32    150.10 o 
  -3   0   6    13152.68    10953.58    307.57 o 
  -2   0   6       12.71       80.29     16.37 o 
  -1   0   6     1290.10     1453.58     63.69 o 
   0   0   6    67206.40    57635.41   1364.87 o 
   1   0   6    43293.61    40673.11    700.74 o 
   2   0   6     2824.03     2618.98     66.28 o 
   3   0   6     4441.45     4539.32    104.93 o 
   4   0   6    13667.39    13751.38    270.73 o 
   5   0   6      363.95      395.93     49.80 o 
  -6   1   6     1656.77     1486.43     65.98 o 
  -5   1   6     6420.00     5931.20    148.29 o 
  -4   1   6     8856.63     8425.24    181.59 o 
  -3   1   6      488.48      484.01     39.83 o 
  -2   1   6    14463.98    15096.81    278.12 o 
  -1   1   6     9153.60     9537.40    182.87 o 
   0   1   6      763.45      766.02     18.09 o 
   1   1   6     2870.78     2790.92     39.02 o 
   2   1   6     2626.53     2323.64     63.02 o 
   3   1   6     2385.60     2342.34     45.95 o 
   4   1   6      806.23      804.31     31.59 o 
   5   1   6      768.05      726.08     48.49 o 
  -6   2   6       93.65       85.79     16.47 o 
  -5   2   6     2350.77     2095.43    122.80 o 
  -4   2   6     3170.16     3190.72     89.19 o 
  -3   2   6      477.29      469.55     26.41 o 
  -2   2   6     3819.26     3893.05     91.17 o 
  -1   2   6      104.17      153.09     13.18 o 
   0   2   6       85.94      104.90      7.91 o 
   1   2   6     2041.89     2093.26     43.40 o 
   2   2   6     1569.17     1501.01     36.05 o 
   3   2   6     7554.17     7248.75    128.45 o 
   4   2   6     3059.81     2849.55     86.65 o 
   5   2   6     3589.42     3633.68    120.77 o 
  -6   3   6      650.47      638.16     39.98 o 
  -5   3   6      941.55      858.41     42.90 o 
  -4   3   6      221.20      232.87     19.61 o 
  -3   3   6      973.51      986.70     38.62 o 
  -2   3   6     3071.67     3152.92     61.66 o 
  -1   3   6       18.54       44.67      5.24 o 
   0   3   6     4771.94     5040.99     65.08 o 
   1   3   6     1653.35     1716.25     39.34 o 
   2   3   6     3459.93     3362.95     66.59 o 
   3   3   6     1986.12     1946.96     51.21 o 
   4   3   6       88.48      108.10     15.24 o 
   5   3   6      876.67      956.65     42.82 o 
  -6   4   6     1624.97     1625.81    104.33 o 
  -5   4   6      485.80      540.38     51.88 o 
  -4   4   6     9582.37     9655.91    161.52 o 
  -3   4   6     9709.04     9606.92    156.13 o 
  -2   4   6    15707.46    15320.72    468.44 o 
  -1   4   6     1030.83     1092.68     21.79 o 
   0   4   6      723.72      716.68     20.90 o 
   1   4   6     4993.66     4859.07    124.21 o 
   2   4   6      104.09      100.31     12.55 o 
   3   4   6     4162.89     4234.89     87.59 o 
   4   4   6     6613.75     7039.50    135.26 o 
   5   4   6     6478.80     6855.43    140.33 o 
  -6   5   6     1680.90     1757.41     66.80 o 
  -5   5   6    11090.63    11612.85    195.47 o 
  -4   5   6      327.61      360.96     19.20 o 
  -3   5   6      227.76      247.24     14.77 o 
  -2   5   6    14216.52    14174.96    164.38 o 
  -1   5   6    19327.16    19481.27    219.85 o 
   0   5   6     1717.93     1747.38     38.82 o 
   1   5   6     3870.27     3818.47     74.70 o 
   2   5   6    11845.05    11581.02    227.42 o 
   3   5   6    11049.93    11438.39    189.84 o 
   4   5   6        2.29       19.60      9.31 o 
   5   5   6     1590.02     1710.92     69.28 o 
  -5   6   6        9.26       15.95      6.30 o 
  -4   6   6     1536.76     1494.90     44.41 o 
  -3   6   6     8075.10     8143.57    139.60 o 
  -2   6   6        9.89       32.21     15.04 o 
  -1   6   6     1748.88     1836.28     46.62 o 
   0   6   6    13649.85    13778.81    162.24 o 
   1   6   6    14954.42    15027.49    199.40 o 
   2   6   6      400.00      435.24     37.17 o 
   3   6   6       30.41       54.71     11.87 o 
   4   6   6     6848.39     7389.35    175.87 o 
   5   6   6       11.27       91.48     27.78 o 
  -5   7   6      479.86      476.43     25.45 o 
  -4   7   6     1181.59     1103.73     38.28 o 
  -3   7   6      262.87      251.40     22.32 o 
  -2   7   6     3806.85     3796.09     88.75 o 
  -1   7   6       92.20      102.03     17.75 o 
   0   7   6      523.68      519.70     30.54 o 
   1   7   6     2256.05     2217.93     70.67 o 
   2   7   6       58.45       95.32     18.28 o 
   3   7   6      234.33      266.84     22.77 o 
   4   7   6      221.21      222.12     35.25 o 
  -5   8   6      563.14      566.44     28.96 o 
  -4   8   6        5.32       14.43      4.87 o 
  -3   8   6     2865.15     2767.59     66.67 o 
  -2   8   6     1235.01     1174.33     48.75 o 
  -1   8   6     1472.25     1426.77     42.42 o 
   0   8   6     4302.61     4132.10     87.29 o 
   1   8   6      200.05      209.83     19.90 o 
   2   8   6      254.99      255.63     23.31 o 
   3   8   6      979.33      948.14     49.63 o 
   4   8   6       32.69       49.05     21.15 o 
  -5   9   6     2637.82     2711.59    122.08 o 
  -4   9   6     1751.57     1688.47     66.72 o 
  -3   9   6     1183.57     1204.85     53.90 o 
  -2   9   6     2598.20     2465.80     80.85 o 
  -1   9   6     4630.21     4540.48    120.43 o 
   0   9   6     3848.47     3589.21     82.15 o 
   1   9   6     1832.97     1754.37     66.33 o 
   2   9   6     6518.28     6581.10    274.92 o 
   3   9   6     5608.22     5776.75    156.17 o 
  -4  10   6     5123.51     4907.99    183.87 o 
  -3  10   6     8868.48     8693.28    327.14 o 
  -2  10   6     6367.32     6089.85    208.17 o 
  -1  10   6      768.84      789.22     43.82 o 
   0  10   6     4051.41     3946.23    111.28 o 
   1  10   6     1488.03     1522.35    101.10 o 
   2  10   6        0.48       24.99     17.98 o 
   3  10   6     2577.13     2784.39    137.30 o 
  -3  11   6      114.18      263.19     35.91 o 
  -2  11   6     1847.45     1743.00     72.96 o 
  -1  11   6     2927.57     2707.01    110.76 o 
   0  11   6     1446.80     1231.95     80.52 o 
   1  11   6       98.90      147.24     26.51 o 
   2  11   6     8041.80     8234.53    243.45 o 
  -1  12   6      744.15      754.46     66.58 o 
   1  12   6       49.95       62.02     21.10 o 
  -6   1   7      302.16      273.64     27.17 o 
  -5   1   7      692.12      644.09     38.25 o 
  -4   1   7      148.69      142.37     18.65 o 
  -3   1   7     1305.20     1319.88     49.03 o 
  -2   1   7    19173.32    19808.71    359.10 o 
  -1   1   7    10903.95    11476.24    228.46 o 
   0   1   7      779.66      782.18     22.76 o 
   1   1   7       26.84       63.26     16.66 o 
   2   1   7    12338.62    11812.93    187.24 o 
   3   1   7      914.63      870.54     31.27 o 
   4   1   7      400.92      420.31     22.75 o 
   5   1   7     3059.39     3025.67    111.02 o 
  -6   2   7      836.34      782.13     45.50 o 
  -5   2   7     1478.51     1373.43     58.31 o 
  -4   2   7    14967.15    14564.72    286.71 o 
  -3   2   7     5372.56     5215.28    121.19 o 
  -2   2   7       31.08       33.59      7.98 o 
  -1   2   7    10463.34    10852.23    207.96 o 
   0   2   7     9829.35     9627.85    129.53 o 
   1   2   7     4152.88     4079.01     72.87 o 
   2   2   7        6.26       13.92      4.07 o 
   3   2   7     7416.16     7222.58    130.70 o 
   4   2   7     7953.01     7814.74    145.91 o 
   5   2   7     2086.01     2167.16     90.49 o 
  -6   3   7    14497.27    13908.92    292.59 o 
  -5   3   7     5500.19     5209.57    133.39 o 
  -4   3   7     2983.32     2974.50     85.97 o 
  -3   3   7     5471.03     3764.69    128.65 o 
  -1   3   7    13656.57    13778.30    159.52 o 
   0   3   7      768.49      816.19     22.17 o 
   2   3   7    17376.53    16540.32    483.13 o 
   3   3   7     6140.27     5855.17    112.12 o 
   4   3   7     1198.03     1143.38     41.51 o 
   5   3   7     3257.98     3588.35    110.30 o 
  -6   4   7      445.42      481.13     53.61 o 
  -5   4   7       86.44      115.45     28.42 o 
  -4   4   7     5339.17     5465.56    130.06 o 
  -3   4   7     3363.39     3314.60     68.89 o 
  -2   4   7      800.12      758.12     21.54 o 
  -1   4   7     5611.51     5565.82     73.26 o 
   0   4   7     2393.53     2350.14     42.08 o 
   1   4   7       14.32       35.73      7.31 o 
   2   4   7      151.97      147.25     21.79 o 
   3   4   7      293.86      283.67     18.23 o 
   4   4   7     3211.39     3366.34     81.93 o 
   5   4   7     1277.57     1366.32     81.74 o 
  -6   5   7      504.67      523.03     34.30 o 
  -5   5   7      295.86      293.06     22.98 o 
  -4   5   7     2041.40     2067.36     54.02 o 
  -3   5   7      331.97      353.04     19.68 o 
  -2   5   7      442.20      443.88     18.23 o 
  -1   5   7     6749.30     6785.23     96.83 o 
   0   5   7     1414.62     1373.63     27.20 o 
   1   5   7     1312.94     1230.07     35.44 o 
   2   5   7     1404.65     1354.16     34.80 o 
   3   5   7     2095.20     2063.43     56.28 o 
   4   5   7      571.39      639.43     37.57 o 
   5   5   7      207.03      243.35     26.07 o 
  -6   6   7       12.98       18.16     10.14 o 
  -5   6   7     1343.59     1330.39     45.03 o 
  -4   6   7     1775.91     1866.69     52.11 o 
  -3   6   7     5024.41     5081.66     98.11 o 
  -2   6   7      406.71      364.89     18.51 o 
  -1   6   7     1164.19     1183.24     33.85 o 
   0   6   7    14540.28    14873.99    175.00 o 
   1   6   7     2735.07     2635.94     51.47 o 
   2   6   7      786.73      815.03     31.24 o 
   3   6   7     2524.02     2727.20     84.71 o 
   4   6   7     1684.88     1731.76     68.20 o 
  -5   7   7     5613.31     5688.07    117.17 o 
  -4   7   7      541.95      506.90     25.45 o 
  -3   7   7     5144.74     5210.02    102.04 o 
  -2   7   7    11370.33    11592.45    188.43 o 
  -1   7   7     6957.57     7193.56    108.34 o 
   0   7   7      290.51      388.00     75.54 o 
   1   7   7      378.35      430.92     28.39 o 
   2   7   7     5560.28     5653.66    208.66 o 
   3   7   7     1166.01     1219.50     53.94 o 
   4   7   7      504.94      510.50     80.26 o 
  -5   8   7     2209.50     2351.45     80.58 o 
  -4   8   7     5723.10     5769.34    116.37 o 
  -3   8   7     3544.63     3526.56     79.54 o 
  -2   8   7      970.42      965.57     43.98 o 
  -1   8   7     4182.04     4211.66     87.97 o 
   0   8   7     9589.04     9190.87    198.24 o 
   1   8   7     6900.38     6885.00    186.81 o 
   2   8   7       90.19      132.07     19.50 o 
   3   8   7     7889.23     7882.19    274.95 o 
  -4   9   7     3289.91     3227.02    100.97 o 
  -3   9   7     1251.15     1181.20     64.79 o 
  -2   9   7     1369.66     1259.56     54.75 o 
  -1   9   7       25.85       29.78     16.05 o 
   0   9   7      979.24      977.52     46.48 o 
   1   9   7     5279.41     4930.77    130.31 o 
   2   9   7     2384.13     2583.59    116.17 o 
   3   9   7      844.85      838.21     70.84 o 
  -3  10   7      100.15       89.66     17.81 o 
  -2  10   7      316.50      269.53     25.00 o 
  -1  10   7      261.83      260.28     24.25 o 
   0  10   7      233.99      213.95     23.43 o 
   1  10   7      271.26      319.32     26.85 o 
   2  10   7       41.78       50.68     13.24 o 
  -2  11   7     2067.45     2043.86    144.85 o 
  -1  11   7       35.75       42.96     11.96 o 
   0  11   7      180.45      240.53     38.22 o 
   1  11   7     2799.86     2740.65     93.42 o 
  -6   0   8     1681.96     1493.36     96.78 o 
  -5   0   8     6292.62     6228.14    222.55 o 
  -4   0   8    17334.39    17258.90    472.71 o 
  -3   0   8    15713.65    16492.51    444.64 o 
  -2   0   8     1318.12     1486.38     73.72 o 
  -1   0   8    10425.05     7797.69    229.35 o 
   0   0   8    15402.72    10332.39    286.01 o 
   1   0   8     3502.97     3404.26    123.93 o 
   2   0   8    13024.46    12872.32    358.53 o 
   3   0   8    10434.50    10317.71    211.59 o 
   4   0   8     6590.85     6714.32    155.14 o 
   5   0   8      429.71      433.05     55.05 o 
  -6   1   8     5110.90     4655.33    230.42 o 
  -5   1   8     1932.01     1912.10    123.24 o 
  -4   1   8     4180.01     4113.85    111.54 o 
  -3   1   8     8216.51     8564.76    182.87 o 
  -2   1   8     9525.04     9667.26    196.33 o 
  -1   1   8      568.20      524.59     27.61 o 
   0   1   8      236.21      204.57     12.98 o 
   1   1   8     8627.96     8503.98    140.87 o 
   2   1   8     5950.11     5895.07    108.28 o 
   3   1   8     2143.94     2128.30     55.86 o 
   4   1   8     3076.26     3094.90     76.34 o 
   5   1   8     4258.16     4523.44    144.16 o 
  -6   2   8      930.31      941.38     51.68 o 
  -5   2   8       24.31       43.56     11.15 o 
  -4   2   8      270.54      251.93     22.00 o 
  -3   2   8      167.96      153.45     19.60 o 
  -2   2   8      632.21      539.57     38.85 o 
  -1   2   8     8969.32     9239.39    185.47 o 
   0   2   8     4080.71     4046.13     86.51 o 
   1   2   8     4374.83     4178.11     67.77 o 
   2   2   8     2617.92     2387.78     61.43 o 
   3   2   8      237.61      234.09     16.43 o 
   4   2   8      491.40      472.42     25.25 o 
   5   2   8      129.22      137.28     30.87 o 
  -6   3   8     1464.66     1422.27     80.50 o 
  -5   3   8       69.50       83.99     15.94 o 
  -4   3   8      585.11      570.04     33.26 o 
  -3   3   8      429.57      458.88     51.01 o 
  -2   3   8     2255.76     1433.06     65.60 o 
  -1   3   8     1082.90      943.45    104.13 o 
   0   3   8      776.01      751.71     27.79 o 
   1   3   8     1666.82     1625.44     35.94 o 
   2   3   8     1377.47     1311.73     42.05 o 
   3   3   8      660.12      602.71     31.02 o 
   4   3   8      860.05      903.99     37.24 o 
   5   3   8       66.21       89.10     16.60 o 
  -6   4   8      513.05      522.34     57.87 o 
  -5   4   8     3662.11     3446.63    155.63 o 
  -4   4   8     2266.56     2419.76     75.91 o 
  -3   4   8       19.52       52.49      8.15 o 
  -2   4   8     2406.74     2377.76     58.89 o 
  -1   4   8    17945.83    17016.90    373.71 o 
   0   4   8    10202.38     9579.20    154.41 o 
   1   4   8     5304.78     5254.89     83.83 o 
   2   4   8      638.38      643.62     26.67 o 
   3   4   8     6045.77     6203.40    120.20 o 
   4   4   8      935.39      877.18     37.11 o 
   5   4   8       32.23       51.30     12.87 o 
  -6   5   8     4368.71     4875.77    175.92 o 
  -5   5   8     4585.85     4571.50    170.47 o 
  -4   5   8      918.79      951.12     34.61 o 
  -3   5   8     9552.30     9682.89    179.93 o 
  -2   5   8     8582.48     8874.23    126.49 o 
  -1   5   8     1964.09     1884.14     34.34 o 
   0   5   8     3759.24     3598.76     72.41 o 
   1   5   8    10898.62    10837.93    152.47 o 
   2   5   8     4408.65     4375.83     89.44 o 
   3   5   8      106.28      131.30     14.70 o 
   4   5   8     2366.78     2443.28     83.46 o 
  -5   6   8     4583.30     4698.01    124.37 o 
  -4   6   8     7163.74     7157.53    133.27 o 
  -3   6   8     5171.77     5338.49    103.37 o 
  -2   6   8     1622.28     1555.85     43.30 o 
  -1   6   8     1986.17     2087.53     43.31 o 
   0   6   8     8294.58     7738.75    293.31 o 
   1   6   8      906.53      929.63     27.87 o 
   2   6   8     5079.06     5094.03    100.65 o 
   3   6   8     7223.38     7687.72    177.17 o 
   4   6   8     3176.89     3253.91    103.14 o 
  -5   7   8       24.85       39.68      8.87 o 
  -4   7   8       31.19       45.79      8.87 o 
  -3   7   8     1465.47     1508.27     45.79 o 
  -2   7   8       77.79       90.35     11.38 o 
  -1   7   8      123.39      122.85     12.10 o 
   0   7   8        1.45       10.66      5.48 o 
   1   7   8      210.55      238.76     21.07 o 
   2   7   8      286.71      294.43     24.33 o 
   3   7   8      249.91      322.85     49.97 o 
   4   7   8      757.88      831.99     66.63 o 
  -5   8   8     1709.10     1790.49     99.49 o 
  -4   8   8     2652.42     2601.39     69.20 o 
  -3   8   8      195.83      222.34     23.93 o 
  -2   8   8      373.39      401.78     27.43 o 
  -1   8   8      506.90      496.73     30.01 o 
   0   8   8        3.64       10.68      6.02 o 
   1   8   8       75.74       72.69     14.20 o 
   2   8   8      387.71      409.50     30.64 o 
   3   8   8      949.80      968.59     75.05 o 
  -4   9   8       17.29       30.72     10.40 o 
  -3   9   8     3265.28     3160.59     98.25 o 
  -2   9   8     6340.07     6325.51    155.79 o 
  -1   9   8     1542.50     1556.36     61.46 o 
   0   9   8     1676.62     1717.90     65.70 o 
   1   9   8    10580.06    10630.35    233.60 o 
   2   9   8     1051.45     1106.13     54.72 o 
  -3  10   8        2.09       43.48     12.21 o 
  -2  10   8     3033.68     2929.84     96.90 o 
  -1  10   8     9623.14     9310.01    302.33 o 
   0  10   8     2311.90     2233.75     79.73 o 
   1  10   8     2359.48     2335.91     83.32 o 
   2  10   8       45.81      114.65     26.51 o 
  -2  11   8     7441.46     7210.85    264.23 o 
   0  11   8      914.12      856.14     67.73 o 
   1  11   8     4695.26     4713.74    193.27 o 
  -6   1   9     3740.24     3558.50    115.99 o 
  -5   1   9     1294.49     1227.24     57.54 o 
  -4   1   9     1176.00     1286.19     55.51 o 
  -3   1   9      106.62      132.17     18.28 o 
  -2   1   9     4911.37     5026.18    121.13 o 
  -1   1   9     2965.17     3149.53     89.89 o 
   0   1   9    10515.82    10448.01    164.97 o 
   1   1   9     4225.75     3937.15    100.77 o 
   2   1   9     8035.23     7781.02    137.42 o 
   3   1   9      684.46      630.53     28.30 o 
   4   1   9      521.36      512.18     27.03 o 
  -6   2   9     3044.69     2858.12    124.99 o 
  -5   2   9     8345.57     8191.80    192.84 o 
  -4   2   9     4402.70     4428.48    119.10 o 
  -3   2   9      339.20      462.93     31.07 o 
  -2   2   9     3744.89     3774.88     98.00 o 
  -1   2   9    11700.55    11818.47    198.19 o 
   0   2   9     4781.53     4715.74     86.66 o 
   1   2   9      136.78      131.24     16.72 o 
   2   2   9     7275.51     7063.84    127.98 o 
   3   2   9     8249.86     8005.91    146.55 o 
   4   2   9      780.15      776.77     40.28 o 
  -5   3   9       74.45       94.48     17.19 o 
  -4   3   9     2116.86     2141.91     73.17 o 
  -3   3   9    31824.85    31453.89    561.58 o 
  -2   3   9     5976.36     6052.30    108.71 o 
  -1   3   9      271.77      295.21     19.33 o 
   0   3   9    13297.64    12838.85    187.75 o 
   1   3   9     9461.16     9059.58    152.71 o 
   2   3   9      437.83      445.42     22.29 o 
   3   3   9     2066.92     1898.00     66.35 o 
   4   3   9     7087.53     7034.51    139.55 o 
  -5   4   9     4145.22     4174.40    177.19 o 
  -4   4   9     1409.30     1427.61     56.56 o 
  -3   4   9      928.60      945.47     32.72 o 
  -2   4   9     2327.62     2343.60     55.08 o 
  -1   4   9      294.74      285.54     15.52 o 
   0   4   9      984.41      990.28     26.90 o 
   1   4   9      504.76      503.93     19.37 o 
   2   4   9     1232.41     1188.34     39.24 o 
   3   4   9     3978.39     3884.29     87.85 o 
   4   4   9      222.83      241.79     20.45 o 
  -5   5   9     1563.77     1627.72     63.56 o 
  -4   5   9      892.89      874.39     61.19 o 
  -3   5   9     1051.39     1077.11     36.30 o 
  -2   5   9      530.57      529.69     19.51 o 
  -1   5   9     1515.05     1539.04     35.29 o 
   0   5   9     3509.70     3368.17     60.50 o 
   1   5   9      562.27      551.26     20.93 o 
   2   5   9      306.65      282.38     18.10 o 
   3   5   9      150.93      156.27     26.47 o 
   4   5   9     1163.36     1241.22     56.96 o 
  -5   6   9      664.12      710.10     40.19 o 
  -4   6   9     3524.11     3581.80     82.78 o 
  -3   6   9       42.55       62.10      9.73 o 
  -2   6   9     5106.32     5212.66    100.48 o 
  -1   6   9     5818.11     5957.54     94.25 o 
   0   6   9      714.70      737.29     23.81 o 
   1   6   9     1571.16     1737.40     41.75 o 
   2   6   9     3219.47     3091.77     72.75 o 
   3   6   9     1386.70     1338.42     56.88 o 
   4   6   9      387.06      407.69     46.52 o 
  -5   7   9      691.45      666.56     59.37 o 
  -4   7   9     3221.97     3253.84     79.00 o 
  -3   7   9     2271.52     2366.63     61.81 o 
  -2   7   9     1591.58     1548.77     46.07 o 
  -1   7   9      190.64      209.57     12.58 o 
   0   7   9     4821.09     4714.06    118.20 o 
   1   7   9    10072.65    10011.36    216.02 o 
   2   7   9     7220.33     7170.04    246.01 o 
   3   7   9      871.01      906.92     47.43 o 
  -4   8   9     3037.41     2994.09     76.96 o 
  -3   8   9        7.60       19.63      5.99 o 
  -2   8   9     2537.14     2584.85     81.83 o 
  -1   8   9    15448.16    15371.40    432.59 o 
   0   8   9      788.96      761.20     39.60 o 
   1   8   9      699.66      775.84    130.38 o 
   2   8   9     7798.91     7471.16    262.09 o 
  -3   9   9     5583.99     5643.10    147.50 o 
  -2   9   9      914.67      923.46     46.70 o 
  -1   9   9      335.70      355.30     39.25 o 
   0   9   9      502.57      536.47     34.87 o 
   1   9   9       52.75       52.30     12.61 o 
   2   9   9       95.82      104.27     26.98 o 
  -2  10   9        3.15       18.68      7.98 o 
  -1  10   9      174.41      155.86     31.41 o 
   0  10   9        0.38       26.50      9.53 o 
   1  10   9      272.71      273.00     27.09 o 
  -6   0  10     4074.23     3910.06    176.67 o 
  -5   0  10     4543.83     4581.69    187.22 o 
  -4   0  10     2510.99     2512.73    121.16 o 
  -3   0  10    10935.13    11415.63    337.31 o 
  -2   0  10    32427.46    32714.73    824.49 o 
  -1   0  10     9813.07     9975.76    293.45 o 
   0   0  10     4159.81     4035.48    146.58 o 
   1   0  10     9556.35     9209.49    276.10 o 
   2   0  10     1212.66     1225.10     75.45 o 
   3   0  10     2806.95     2695.63    129.23 o 
   4   0  10        6.18       33.43     17.58 o 
  -6   1  10      920.93      867.03     71.76 o 
  -5   1  10     2036.87     2016.90     78.81 o 
  -4   1  10     3048.82     3134.80    130.67 o 
  -3   1  10     1993.58     2086.52     72.52 o 
  -2   1  10      139.27      162.16     23.23 o 
  -1   1  10      324.76      341.76     24.89 o 
   0   1  10     7018.32     7249.53    123.98 o 
   1   1  10     4710.61     4550.29    115.31 o 
   2   1  10        0.26       44.97     32.45 o 
   3   1  10     4696.54     4646.98     99.74 o 
   4   1  10     5242.25     5084.42    147.56 o 
  -6   2  10        8.12       55.62     20.06 o 
  -5   2  10     4430.23     4623.52    131.48 o 
  -4   2  10     1320.23     1348.33     58.46 o 
  -3   2  10      852.81      853.97     42.85 o 
  -2   2  10     2987.36     2988.44     86.60 o 
  -1   2  10     2427.62     2424.45     75.19 o 
   0   2  10     3115.73     3052.05     64.74 o 
   1   2  10      750.72      687.79     27.80 o 
   2   2  10     3440.19     3202.65    106.18 o 
   3   2  10      993.75      957.18     37.61 o 
   4   2  10      155.82      158.03     16.56 o 
  -5   3  10       25.09       45.11     11.48 o 
  -4   3  10     2187.62     2142.03     75.72 o 
  -3   3  10     1868.44     1943.16     67.93 o 
  -2   3  10      713.69      751.44     43.75 o 
  -1   3  10     2096.03     2055.48     50.44 o 
   0   3  10     2902.78     2787.44     61.57 o 
   1   3  10      209.50      201.47     15.18 o 
   2   3  10       88.31      120.23     13.72 o 
   3   3  10       57.85       67.15     11.15 o 
   4   3  10      743.33      743.18     35.45 o 
  -5   4  10     9293.59     9343.85    316.62 o 
  -4   4  10      540.97      552.10     26.50 o 
  -3   4  10      130.58      142.35     13.80 o 
  -2   4  10     2616.76     2808.07     71.72 o 
  -1   4  10     4022.69     3983.36     80.15 o 
   0   4  10      574.35      543.54     19.96 o 
   1   4  10     2471.01     2444.46     60.51 o 
   2   4  10    15772.39    15346.02    246.59 o 
   3   4  10     2924.97     2826.36     75.88 o 
   4   4  10        1.86        6.66      5.34 o 
  -5   5  10      754.44      740.39     41.76 o 
  -4   5  10     8238.58     8320.55    187.56 o 
  -3   5  10     5866.49     6252.17    146.83 o 
  -2   5  10     1323.27     1454.21     42.31 o 
  -1   5  10     5369.52     5412.98     87.86 o 
   0   5  10     5170.50     5085.53     84.19 o 
   1   5  10    10880.13    10504.65    176.48 o 
   2   5  10        6.03       44.55     14.98 o 
   3   5  10     4093.48     4063.23     93.43 o 
  -5   6  10     1576.69     1753.60    106.23 o 
  -4   6  10      384.04      435.88     54.79 o 
  -3   6  10     2898.67     2921.94     86.73 o 
  -2   6  10    12885.25    13490.16    217.56 o 
  -1   6  10     4463.70     4680.31     93.95 o 
   0   6  10      760.94      757.02     29.82 o 
   1   6  10     2998.10     3026.19     70.31 o 
   2   6  10      816.11      781.77     40.14 o 
   3   6  10      750.45      691.42     64.41 o 
  -4   7  10      542.80      521.99     27.87 o 
  -3   7  10       17.86       32.65     10.18 o 
  -2   7  10       12.20       24.05      7.97 o 
  -1   7  10       18.43       27.87      6.58 o 
   0   7  10      610.78      630.30     34.53 o 
   1   7  10      652.65      679.47     37.98 o 
   2   7  10      210.50      278.81     36.08 o 
  -4   8  10      126.99      199.73     32.91 o 
  -3   8  10      959.58      972.06     38.42 o 
  -2   8  10      894.77      885.47     43.87 o 
  -1   8  10      804.97      790.95     58.27 o 
   0   8  10     1456.95     1418.75    115.77 o 
   1   8  10       46.25       51.18     11.59 o 
   2   8  10        1.79       17.87     10.89 o 
  -3   9  10     8741.82     8935.46    300.31 o 
  -2   9  10        1.63        8.59      6.79 o 
  -1   9  10     1859.38     1714.70     95.40 o 
   0   9  10     6931.87     6831.53    169.08 o 
   1   9  10      836.60      852.99     46.51 o 
   0  10  10      233.12      263.42     35.97 o 
   1  10  10     2299.15     2313.47    117.30 o 
  -5   1  11     2201.08     2255.20     86.61 o 
  -4   1  11     8572.84     8777.89    204.21 o 
  -3   1  11     1381.78     1442.36     60.50 o 
  -2   1  11     1652.34     1678.82     63.09 o 
  -1   1  11     2280.08     2310.72     86.52 o 
   0   1  11     1576.72     1525.52     58.30 o 
   1   1  11      142.96      176.84     21.15 o 
   2   1  11     1398.44     1282.51     56.43 o 
   3   1  11     7021.15     6934.50    175.00 o 
  -5   2  11     1214.76     1143.41     58.10 o 
  -4   2  11        5.67       51.63     14.96 o 
  -3   2  11     5709.32     5630.23    141.91 o 
  -2   2  11     7490.20     7579.51    171.70 o 
  -1   2  11     3674.25     3678.25     77.02 o 
   0   2  11      982.64      919.04     43.23 o 
   1   2  11     8361.78     8048.30    179.64 o 
   2   2  11     8870.47     8423.38    192.19 o 
   3   2  11       31.31       51.52     16.43 o 
   4   2  11      931.20      982.77     63.00 o 
  -5   3  11     1628.33     1706.04     71.74 o 
  -4   3  11     7248.23     7512.39    179.62 o 
  -3   3  11     4360.16     4220.08    114.84 o 
  -2   3  11     7910.19     8184.72    143.49 o 
  -1   3  11     9288.92     9598.34    161.27 o 
   0   3  11    11020.15    11118.06    239.21 o 
   1   3  11      649.79      643.99     28.34 o 
   2   3  11       16.64       39.82      8.58 o 
   3   3  11     1617.85     1573.17     52.29 o 
  -5   4  11       85.61      119.09     31.24 o 
  -4   4  11      203.98      188.03     20.29 o 
  -3   4  11      741.47      723.73     30.32 o 
  -2   4  11      705.21      720.39     29.02 o 
  -1   4  11     3672.95     3609.66     76.90 o 
   0   4  11      405.90      387.37     17.37 o 
   1   4  11     4006.14     4027.95    105.42 o 
   2   4  11     3046.87     2882.41     72.48 o 
   3   4  11      107.77      117.97     15.45 o 
  -4   5  11     2153.58     2180.80     76.07 o 
  -3   5  11      485.16      557.99     33.30 o 
  -2   5  11      780.07      821.06     54.99 o 
  -1   5  11       67.45       84.87     10.89 o 
   0   5  11     2127.48     2223.55     48.90 o 
   1   5  11      491.03      474.94     24.26 o 
   2   5  11        3.04        8.04      4.25 o 
   3   5  11      526.86      508.75     34.85 o 
  -4   6  11        8.86       38.67     10.37 o 
  -3   6  11     2952.57     3227.08     95.35 o 
  -2   6  11     3362.24     3551.24     98.63 o 
  -1   6  11      326.84      336.05     19.81 o 
   0   6  11      354.72      364.46     20.78 o 
   1   6  11     1446.42     1422.32     45.17 o 
   2   6  11      490.88      463.57     30.88 o 
   3   6  11     1172.43     1134.25     76.26 o 
  -4   7  11     4599.91     4741.29    188.25 o 
  -3   7  11     2695.16     2707.44     86.24 o 
  -2   7  11      622.74      632.99     28.92 o 
  -1   7  11     5308.56     5413.45    108.47 o 
   0   7  11     3926.87     3789.57    105.43 o 
   1   7  11      998.92      963.06     67.67 o 
   2   7  11     2564.16     2605.19    128.25 o 
  -3   8  11     4010.05     4140.68     95.48 o 
  -2   8  11     6619.32     6796.19    231.08 o 
  -1   8  11     1091.77     1113.04     71.88 o 
   0   8  11     1159.20     1186.53     64.79 o 
   1   8  11     2272.37     2026.42    109.46 o 
  -1   9  11      978.51     1011.65     71.47 o 
   0   9  11     6435.08     6273.13    160.87 o 
  -5   0  12      856.43      814.46     71.76 o 
  -4   0  12      684.44      683.68     61.56 o 
  -3   0  12     9175.41     9538.15    303.42 o 
  -2   0  12     1619.47     1592.27     90.50 o 
  -1   0  12     3000.25     2837.88    125.31 o 
   0   0  12     3607.66     3489.74    145.08 o 
   1   0  12    15887.30    15490.31    439.34 o 
   2   0  12     4105.33     4060.21    168.08 o 
   3   0  12      197.47      215.86     40.06 o 
  -5   1  12     2074.23     2156.77     86.92 o 
  -4   1  12     3510.72     3480.26    110.85 o 
  -3   1  12      558.50      563.83     36.84 o 
  -2   1  12      889.48      997.28     49.00 o 
  -1   1  12     9333.42     9293.44    159.62 o 
   0   1  12     3970.30     3980.41    110.87 o 
   1   1  12        1.95       14.19      7.03 o 
   2   1  12     4485.79     4421.90    125.19 o 
   3   1  12     1388.64     1275.85     63.21 o 
  -5   2  12     1150.99     1209.63     61.87 o 
  -4   2  12     5315.87     5320.75    145.01 o 
  -3   2  12      922.19      932.17     63.49 o 
  -2   2  12     1784.09     1676.58     65.36 o 
  -1   2  12       54.55       79.88     10.65 o 
   0   2  12      145.35      134.55     19.47 o 
   1   2  12       87.17       93.39     16.67 o 
   2   2  12      712.93      694.81     69.51 o 
   3   2  12      403.98      379.87     37.87 o 
  -5   3  12      951.41      977.24     71.36 o 
  -4   3  12      902.67      950.92     64.62 o 
  -3   3  12       29.28       37.97     10.21 o 
  -2   3  12     2146.73     2104.99     56.54 o 
  -1   3  12        4.86       16.74      9.76 o 
   0   3  12      435.40      474.47     31.28 o 
   1   3  12       38.99       56.64     12.82 o 
   2   3  12       64.56       74.59     11.81 o 
   3   3  12     1387.51     1305.23     48.63 o 
  -4   4  12     4178.75     4267.06    119.11 o 
  -3   4  12     4658.85     4828.57    101.57 o 
  -2   4  12    11023.27    11331.11    190.24 o 
  -1   4  12     1067.24      997.20     35.31 o 
   0   4  12     1801.48     1681.37     62.26 o 
   1   4  12     2472.07     2387.54     63.77 o 
   2   4  12     1526.37     1443.57     49.11 o 
   3   4  12     1254.04     1164.00     85.48 o 
  -4   5  12     2433.70     2542.22     86.09 o 
  -3   5  12      602.12      610.64     36.31 o 
  -2   5  12     2093.98     1977.17     68.51 o 
  -1   5  12    10584.49    11034.06    185.46 o 
   0   5  12     3593.11     3558.20     80.85 o 
   1   5  12       93.73      140.12     39.30 o 
   2   5  12     4784.94     4671.38    103.21 o 
   3   5  12     5694.21     5652.02    216.27 o 
  -4   6  12      369.70      332.93     43.00 o 
  -3   6  12     4590.51     4806.61    127.51 o 
  -2   6  12      413.66      434.49     29.58 o 
  -1   6  12      411.50      418.49     28.69 o 
   0   6  12     2368.04     2360.37     78.35 o 
   1   6  12     8011.67     8065.36    149.25 o 
   2   6  12      798.63      869.28     62.14 o 
  -3   7  12      153.44      158.49     21.55 o 
  -2   7  12      783.98      818.27     42.67 o 
  -1   7  12       27.03       39.01     10.40 o 
   0   7  12      748.08      716.14     39.18 o 
   1   7  12      248.00      347.29     40.69 o 
  -2   8  12       67.02       62.25     19.14 o 
  -1   8  12       10.25       25.59     12.74 o 
   0   8  12     1352.87     1358.35     59.21 o 
  -4   1  13      162.66      186.91     36.60 o 
  -3   1  13      893.44      879.03     48.66 o 
  -2   1  13     3794.57     4012.39    117.60 o 
  -1   1  13     9185.85     9283.67    207.93 o 
   0   1  13      413.72      447.50     32.72 o 
   1   1  13       13.07      101.27     24.84 o 
   2   1  13     2151.93     2001.13     79.47 o 
  -5   2  13      121.20      143.47     33.20 o 
  -4   2  13     2693.41     2711.80     96.40 o 
  -3   2  13     6439.16     6491.03    164.52 o 
  -2   2  13     2283.20     2297.67     61.52 o 
  -1   2  13     1641.73     1689.88     66.49 o 
   0   2  13     7579.05     7576.27    180.29 o 
   1   2  13     2926.61     2780.35     91.81 o 
   2   2  13      344.28      350.62     30.25 o 
  -4   3  13     2381.85     2328.87     86.52 o 
  -3   3  13      816.30      819.47     34.49 o 
  -2   3  13     3925.77     3961.72     88.02 o 
  -1   3  13      776.14      860.15    129.43 o 
   0   3  13     1673.87     1647.75     65.32 o 
   1   3  13     3080.85     2821.33     92.23 o 
   2   3  13     6661.35     6339.67    163.05 o 
  -4   4  13      192.91      200.16     36.03 o 
  -3   4  13     4200.06     4245.35     94.75 o 
  -2   4  13      244.96      258.75     18.44 o 
  -1   4  13      206.38      256.09     34.75 o 
   0   4  13     4236.90     4027.01    118.91 o 
   1   4  13      837.72      820.48     57.96 o 
   2   4  13      851.88      820.29     46.75 o 
  -3   5  13      868.32      954.35     47.59 o 
  -2   5  13       38.52      127.39     29.22 o 
  -1   5  13      859.98      982.24     36.64 o 
   0   5  13      137.88      146.17     19.66 o 
   1   5  13     1685.24     1761.92     55.01 o 
   2   5  13       61.11       72.67     14.05 o 
  -3   6  13     3145.24     3390.76    291.11 o 
  -2   6  13       33.88       42.21     10.98 o 
  -1   6  13        3.38       21.68      9.83 o 
   0   6  13     1988.70     2005.61    105.89 o 
   1   6  13     3254.42     3397.03    103.99 o 
  -2   7  13     4426.95     4696.46    127.89 o 
  -1   7  13    10919.57    10483.66    294.43 o 
   0   7  13      190.47      227.74     35.10 o 
  -4   0  14     6582.42     7034.07    261.17 o 
  -3   0  14     5942.29     6396.27    238.52 o 
  -2   0  14      266.37      261.05     41.44 o 
  -1   0  14      609.84      623.04     56.49 o 
   0   0  14     4753.96     4909.72    194.31 o 
   1   0  14     1703.78     1543.39     96.26 o 
  -4   1  14       47.89       39.37     16.66 o 
  -3   1  14     2027.87     2108.88    129.32 o 
  -2   1  14     7870.27     8211.94    198.34 o 
  -1   1  14      713.36      631.58     39.98 o 
   0   1  14      476.21      563.03     38.33 o 
   1   1  14     3841.56     3736.86    115.65 o 
  -4   2  14      309.83      332.53     42.08 o 
  -3   2  14      146.93      152.26     23.24 o 
  -2   2  14      116.00      125.21     14.46 o 
  -1   2  14      758.44      721.40     42.77 o 
   0   2  14     1701.74     1655.94     69.13 o 
   1   2  14     3052.06     3164.30    103.82 o 
  -4   3  14        7.96       27.15     15.33 o 
  -3   3  14      194.69      213.21     18.50 o 
  -2   3  14       99.08      137.79     16.16 o 
  -1   3  14      718.69      694.92     41.57 o 
   0   3  14      285.72      308.94     27.06 o 
   1   3  14      388.29      401.54     31.98 o 
  -3   4  14      259.27      295.03     21.10 o 
  -2   4  14       15.19       27.88      6.95 o 
  -1   4  14     8365.28     8385.75    194.36 o 
   0   4  14     5693.17     5579.44    146.17 o 
   1   4  14     2441.68     2258.10     82.69 o 
  -2   5  14     6105.48     6366.67    157.74 o 
  -1   5  14     3535.89     3526.98    156.61 o 
   0   5  14      657.64      640.21     38.60 o 
   1   5  14     1937.33     1842.65     72.36 o 
  -2   6  14        5.50       57.64     17.23 o 
  -1   6  14      297.95      344.46     40.92 o 
   0   6  14     1736.05     1872.63    104.39 o 
  -3   1  15      452.41      447.23     51.36 o 
  -2   1  15      885.99      932.73     53.13 o 
  -1   1  15       61.92       64.74     16.38 o 
   0   1  15     2971.37     2979.23    103.01 o 
  -3   2  15      503.88      489.89     31.95 o 
  -2   2  15     1456.24     1435.79     71.13 o 
  -1   2  15     5187.61     5151.53    144.24 o 
   0   2  15     3658.64     3526.81    113.13 o 
  -3   3  15     5760.79     5909.13    146.85 o 
  -2   3  15     4852.19     5051.52    190.79 o 
  -1   3  15     1888.54     1823.60     78.33 o 
   0   3  15      206.74      265.32     35.16 o 
  -2   4  15     3338.90     3392.85    143.06 o 
  -1   4  15      791.66      886.23     65.60 o 
   0   4  15      191.99      208.31     34.58 o 
                                                 
